# Supplementary material for: Wild ungulate species differ in their contribution to the transmission of Ixodes ricinus-borne pathogens
Source: Parasit Vectors. 2021 Jul 10;14:360. doi: 10.1186/s13071-021-04860-w (PMC8272276; doi:10.1186/s13071-021-04860-w)
Supplement: Supplementary file 2 — Additional file 2: Raw dataset. [file 13071_2021_4860_MOESM2_ESM.xlsx]

## Sheet: Legend
Sheet: Ungulates
Host-ID	Number of the host
Year	In which year the host is checked
Hunting area	Where the host is shot (number corresponds with one area)
Month.coll	Month in which the data is collected
Freshness	How many days after the animal was shot the ticks were collected
Species	Species of the host (Fallow deer, Roe deer, Wild boar, Red deer or Moose)
Agegroup	Agegroup of the host (Adult or Calf for cervids, Adult or Yearling for wild boar)
Sex	Sex of the host (Female or Male)
Spleen collection	Whether a spleen sample has been taken from this animal (Yes or No)
A.phagocytophilum	Result of qPCR on Anaplasma phagocytophilum (=Msp2-gene) (+=positive, -=negative)
Ecotype.Aphag	Ecotype of A. phagocytohpilum positives (1=ecotype 1, 2=ecotype 2, Unknown=failed sequencing, NA=no sequencing performed)
B.microti	Result of qPCR on B. microti (ITS-gene) (+=positive, -=negative)
Babesia spp	Result of which Babesia clade the spleen was positive (Unknown=unknown species because of failed sequencing, -=negative, NA=somewhere positive (either in qPCR or conventional PCR), but no result in sequencing)
B.burgdorferisl	Result of qPCR on B. burgdorferi s.l. (Bor.OpsA & Bor.FlaB-gene) (+=positive, -=negative)
B.miyamotoi	Result of qPCR on B. miyamotoi (Bmiya.FlaB-gene) (+=positive, -=negative)
Tick collection	Whether ticks has been collected from this animal (Yes or No)
Whole animal	Whether the whole host has been checked for ticks (Yes/No/NA; NA means no ticks are collected)
The location of the tick is noted as well as the stage of the tick and whether it was walking or attached
	- Location: Head, Ears, Neck, Leg ante (=forlegs), Axilla, Leg post (=hindlegs), Groin, Other & Unknown. Unknown means that the ticks comes from the host, but it is unclear where it was located
	- W=Walking tick, A=Attached tick, MM=Mating male (on an attached female)
	- L=Larva, N=Nymph, A=Adult
Total.AL	Total number of attached larvae collected from this animal
Total.AN	Total number of attached nymphs collected from this animal
Total.AFA	Total number of attached females collected from this animal
Total.AMA	Total number of attached males collected from this animal
GA.AFA	Total number of attached females collected from the groin and axilla from this animal
Total.WL	Total number of walking larvae collected from this animal
Total.WN	Total number of walking nymphs collected from this animal
Total.WFA	Total number of walking females collected from this animal
Total.WMA	Total number of walking males collected from this animal
Total.MM	Total number of males attached to females collected from this animal
Sheet: Ticks on ungulates
Tick-ID	Number of the tick
Year	Year in which the tick is colllected (2018 or 2019)
Stage	Stage of the tick (F=Female, M=Male, N=Nymph, L=Larva)
Tick-status1	Whether the tick was a walking tick (walking), a male attached to a female (mating) or an attached tick (attached)
Host-ID	Number of the host (responds to Host-ID in Ungulate-sheet)
Species	Species of the host (Fallow deer, Roe deer, Wild boar, Red deer or Moose)
Determination	Species of the tick (NA means that the tick was not determinated)
qPCR.res.Msp2	Result of qPCR on Anaplasma phagocytophilum (=Msp2-gene) (+=positive, -=negative)
cPCR.Aphag	Result of cPCR on Anaplasma phagocytophilum (+=positive, -=negative, NA=not performed)
Seq.ecotype.Aphag	Sequencing result of cPCR-positives (1=ecotype 1, 2=ecotype 2, Unknown=failed sequencing, NA=not performed)
qPCR.res.ITS	Result of qPCR on B. microti (=ITS-gene) (+=positive, -=negative)
qPCR.res.18S	Result of qPCR on Babesia clade (=18S-gene) (+=positive, -=negative)
cPCR.Cox1N	Result of conventionalPCR on Cox1N-gene (+=positive, -=negative, NA=not performed)
cPCR.18S	Result of conventional PCR on 18S-gene (+=positive, -=negative, NA=not performed)
cPCR.cap	Result of B. capreoli specific conventional PCR(+=positive, -=negative, NA=not performed)
cPCR.div	Result of B. divergens specific conventional PCR (+=positive, -=negative, NA=not performed)
cPCR.ven	Result of B. venatorum specific conventional PCR (+=positive, -=negative, NA=not performed)
Bab.Sequencing	Whether sequencing has been performed (Yes or No) (Only the samples that were positive for 18S-conventional PCR AND negative for one on the specific conventional PCR) (NA=no conventional PCR has been performed, so also no sequencing)
Bab.res	Result of which Babesia clade the spleen was positive (Unknown=unknown clade because of failed sequencing, -=negative, No=somewhere positive (either in qPCR or conventional PCR), but no sequencing result)
qPCR.Bor.OspA	Result of qPCR on OspA-gene with regard to Borrelia burgdorferi (the number indicates the number of cycles where the sample turned out to be positive, -=negative)
qPCR.Bor.FlaB	Result of qPCR on FlaB-gene with regard to Borrelia burgdorferi (the number indicates the number of cycles where the sample turned out to be positive, -=negative)
qPCR.B.burgdorferisl	Result of qPCRs on Borrelia burgdorferi s.l. (=Bor.OspA&Bor.FlaB-gene) (+=positive, -=negative)
cPCR.Bborgsl	Result of conventional PCR on B. burgdorferi s.l. (+=positive, -=negative, NA=not performed)
Seq.spp.Bborgsl	Sequencing result of conventional PCR-positives (Unknown=failed sequencing, NA=not performed, No=no sequencing, but a positive in qPCR)
qPCR.B.miyamotoi	Result of qPCR on Borrelia miyamotoi (=Bmiya.FlaB-gene) (+=positive, -=negative)
Sheet: Questing ticks
Tick-ID	Number of the tick
Stage	Stage of the tick (F=Female, M=Male, N=Nymph, L=Larva)
qPCR.res.Msp2	Result of cPCR on Anaplasma phagocytophilum (+=positive, -=negative, NA=not performed)
qPCR.res.ITS	Result of qPCR on B. microti (=ITS-gene) (+=positive, -=negative)
qPCR.res.18S	Result of qPCR on Babesia clade (=18S-gene) (+=positive, -=negative)
qPCR.Bor.OspA	Result of qPCR on OspA-gene with regard to Borrelia burgdorferi (the number indicates the number of cycles where the sample turned out to be positive, -=negative)
qPCR.Bor.FlaB	Result of qPCR on FlaB-gene with regard to Borrelia burgdorferi (the number indicates the number of cycles where the sample turned out to be positive, -=negative)
qPCR.B.burgdorferisl	Result of qPCRs on Borrelia burgdorferi s.l. (=Bor.OspA&Bor.FlaB-gene) (+=positive, -=negative)
qPCR.B.miyamotoi	Result of qPCR on Borrelia miyamotoi (=Bmiya.FlaB-gene) (+=positive, -=negative)

## Sheet: Ungulates
Host-ID	Year	Hunting area	Month.coll	Freshness	Species	Agegroup	Sex	Spleen collection	A.phagocytophilum	Ecotype.Aphag	B.microti	Babesia spp	B.burgdorferisl	B.miyamotoi	Tick collection	Whole animal	Head WL	Head WN	Head WA	Head WFA	Head WMA	Head WUA	Head AL	Head AN	Head AA	Head AFA	Head AMA	Head AUA	Head MM	Ears WL	Ears WN	Ears WA	Ears WFA	Ears WMA	Ears WUA	Ears AL	Ears AN	Ears AA	Ears AFA	Ears AMA	Ears AUA	Ears MM	Neck WL	Neck WN	Neck WA	Neck WFA	Neck WMA	Neck WUA	Neck AL
1	2018	1	10	0	Fallow deer	Calf	Female	Yes	+	1	-	-	-	-	Yes	Yes	0	0	0	0	0	0	0	0	0	0	0	0	0	0	0	0	0	0	0	0	25	0	0	0	0	0	0	0	0	0	0	0	0
2	2018	1	10	0	Fallow deer	Adult	Female	Yes	+	1	-	-	-	-	Yes	Yes	0	0	0	0	0	0	0	0	0	0	0	0	0	0	0	0	0	0	0	0	15	3	3	0	0	1	0	0	0	0	0	0	0
3	2018	1	10	0	Fallow deer	Adult	Male	Yes	+	Unknown	-	-	-	-	Yes	Yes	0	0	0	0	0	0	0	0	0	0	0	0	0	0	0	0	0	0	0	0	0	0	0	0	0	0	0	0	1	NA	NA	1	0
4	2018	1	10	0	Wild boar	Yearling	Female	Yes	+	NA	-	-	-	-	Yes	Yes	0	0	0	0	0	0	0	0	0	0	0	0	0	0	0	0	0	0	0	0	0	0	0	0	0	0	0	0	0	0	0	0	0
5	2018	1	10	0	Fallow deer	Calf	Female	Yes	+	Unknown	-	-	-	-	Yes	Yes	0	0	0	0	0	0	0	0	0	0	0	0	0	0	1	0	0	0	0	0	34	0	0	0	0	0	0	0	0	0	0	0	0
6	2018	1	10	0	Fallow deer	Adult	Female	Yes	+	Unknown	-	-	-	-	Yes	Yes	0	0	0	0	0	0	0	0	0	0	0	0	0	0	0	0	0	0	0	0	9	0	0	0	0	0	0	0	0	0	0	0	0
7	2018	1	10	0	Fallow deer	Adult	Female	Yes	+	Unknown	-	-	-	-	Yes	Yes	0	0	0	0	0	0	0	0	0	0	0	0	0	0	0	0	0	0	0	0	11	0	0	0	0	0	0	0	0	0	0	0	0
8	2018	1	10	0	Fallow deer	Calf	Female	Yes	+	1	-	-	-	-	Yes	Yes	0	0	0	0	0	0	0	0	0	0	0	0	0	0	0	0	0	0	0	0	7	0	0	0	0	0	0	0	0	0	0	0	0
9	2018	1	10	0	Fallow deer	Adult	Female	Yes	+	Unknown	-	-	-	-	Yes	Yes	0	0	0	0	0	0	0	0	0	0	0	0	0	0	0	0	0	0	0	0	11	0	0	0	0	0	0	0	0	0	0	0	0
10	2018	2	10	0	Fallow deer	Calf	Male	Yes	+	Unknown	-	B.capreoli	-	-	Yes	Yes	0	0	0	0	0	0	0	0	0	0	0	0	0	0	0	0	0	0	0	0	10	0	0	0	0	0	0	0	0	0	0	0	0
11	2018	2	10	0	Fallow deer	Calf	Female	Yes	+	1	-	-	-	-	Yes	Yes	0	0	0	0	0	0	0	0	0	0	0	0	0	0	0	0	0	0	0	0	14	0	0	0	0	0	0	0	0	0	0	0	0
12	2018	2	10	0	Fallow deer	Adult	Female	No	NA	NA	NA	NA	NA	NA	Yes	Yes	0	0	0	0	0	0	0	0	0	0	0	0	0	0	0	0	0	0	0	0	15	0	0	0	0	0	0	0	0	0	0	0	0
13	2018	2	10	0	Fallow deer	Adult	Female	No	NA	NA	NA	NA	NA	NA	Yes	Yes	0	0	0	0	0	0	0	1	0	0	0	0	0	0	2	0	0	0	0	0	5	0	0	0	0	0	0	0	0	0	0	0	0
14	2018	2	10	0	Fallow deer	Adult	Female	Yes	-	Unknown	-	-	-	-	Yes	Yes	0	0	0	0	0	0	0	0	0	0	0	0	0	0	0	0	0	0	0	0	2	0	0	0	0	0	0	0	0	0	0	0	0
15	2018	2	10	0	Fallow deer	Calf	Male	Yes	+	Unknown	-	-	-	-	Yes	Yes	0	0	0	0	0	0	0	0	0	0	0	0	0	0	0	0	0	0	0	0	11	0	0	0	0	0	0	0	0	0	0	0	0
16	2018	2	10	0	Fallow deer	Calf	Female	Yes	+	NA	-	-	-	-	Yes	Yes	0	0	0	0	0	0	0	0	0	0	0	0	0	0	0	0	0	0	0	0	15	0	0	0	0	0	0	0	0	0	0	0	0
17	2018	2	10	0	Roe deer	Adult	Female	No	NA	NA	NA	NA	NA	NA	Yes	Yes	0	0	0	0	0	0	0	0	0	0	0	0	0	0	0	0	0	0	0	0	2	0	0	0	0	0	0	0	0	0	0	0	0
18	2018	2	10	0	Fallow deer	Calf	Female	No	NA	NA	NA	NA	NA	NA	Yes	Yes	0	0	0	0	0	0	0	0	0	0	0	0	0	0	1	0	0	0	0	0	5	0	0	0	0	0	0	0	0	0	0	0	0
19	2018	2	10	0	Roe deer	Calf	Male	Yes	+	2	-	B.capreoli & B.venatorum	-	-	Yes	Yes	0	0	0	0	0	0	0	0	0	0	0	0	0	0	0	0	0	0	0	0	21	0	0	0	0	0	0	0	0	0	0	0	0
20	2018	2	10	0	Roe deer	Adult	Female	No	NA	NA	NA	NA	NA	NA	Yes	Yes	0	0	0	0	0	0	0	0	0	0	0	0	0	0	0	0	0	0	0	0	5	0	0	0	0	0	0	0	0	0	0	0	0
21	2018	2	10	0	Fallow deer	Calf	Male	No	NA	NA	NA	NA	NA	NA	Yes	Yes	0	0	0	0	0	0	0	0	0	0	0	0	0	0	0	0	0	0	0	0	41	0	0	0	0	0	0	0	0	0	0	0	0
22	2018	2	10	0	Fallow deer	Calf	Female	Yes	+	Unknown	-	-	-	-	No	NA	NA	NA	NA	NA	NA	NA	NA	NA	NA	NA	NA	NA	NA	NA	NA	NA	NA	NA	NA	NA	NA	NA	NA	NA	NA	NA	NA	NA	NA	NA	NA	NA	NA
23	2018	2	10	0	Fallow deer	Calf	NA	Yes	+	1	-	-	-	-	No	NA	NA	NA	NA	NA	NA	NA	NA	NA	NA	NA	NA	NA	NA	NA	NA	NA	NA	NA	NA	NA	NA	NA	NA	NA	NA	NA	NA	NA	NA	NA	NA	NA	NA
24	2018	2	10	0	Roe deer	Calf	NA	No	NA	NA	NA	NA	NA	NA	No	NA	NA	NA	NA	NA	NA	NA	NA	NA	NA	NA	NA	NA	NA	NA	NA	NA	NA	NA	NA	NA	NA	NA	NA	NA	NA	NA	NA	NA	NA	NA	NA	NA	NA
25	2018	2	10	0	Fallow deer	Adult	Female	No	NA	NA	NA	NA	NA	NA	No	NA	NA	NA	NA	NA	NA	NA	NA	NA	NA	NA	NA	NA	NA	NA	NA	NA	NA	NA	NA	NA	NA	NA	NA	NA	NA	NA	NA	NA	NA	NA	NA	NA	NA
26	2018	2	10	0	Fallow deer	Adult	Female	No	NA	NA	NA	NA	NA	NA	No	NA	NA	NA	NA	NA	NA	NA	NA	NA	NA	NA	NA	NA	NA	NA	NA	NA	NA	NA	NA	NA	NA	NA	NA	NA	NA	NA	NA	NA	NA	NA	NA	NA	NA
27	2018	2	10	0	Fallow deer	Adult	Male	No	NA	NA	NA	NA	NA	NA	No	NA	NA	NA	NA	NA	NA	NA	NA	NA	NA	NA	NA	NA	NA	NA	NA	NA	NA	NA	NA	NA	NA	NA	NA	NA	NA	NA	NA	NA	NA	NA	NA	NA	NA
28	2018	2	10	0	Fallow deer	Adult	Male	No	NA	NA	NA	NA	NA	NA	No	NA	NA	NA	NA	NA	NA	NA	NA	NA	NA	NA	NA	NA	NA	NA	NA	NA	NA	NA	NA	NA	NA	NA	NA	NA	NA	NA	NA	NA	NA	NA	NA	NA	NA
29	2018	2	10	0	Fallow deer	Adult	Male	No	NA	NA	NA	NA	NA	NA	No	NA	NA	NA	NA	NA	NA	NA	NA	NA	NA	NA	NA	NA	NA	NA	NA	NA	NA	NA	NA	NA	NA	NA	NA	NA	NA	NA	NA	NA	NA	NA	NA	NA	NA
30	2018	2	10	0	Fallow deer	Adult	Female	No	NA	NA	NA	NA	NA	NA	No	NA	NA	NA	NA	NA	NA	NA	NA	NA	NA	NA	NA	NA	NA	NA	NA	NA	NA	NA	NA	NA	NA	NA	NA	NA	NA	NA	NA	NA	NA	NA	NA	NA	NA
31	2018	2	10	0	Fallow deer	Adult	Female	No	NA	NA	NA	NA	NA	NA	No	NA	NA	NA	NA	NA	NA	NA	NA	NA	NA	NA	NA	NA	NA	NA	NA	NA	NA	NA	NA	NA	NA	NA	NA	NA	NA	NA	NA	NA	NA	NA	NA	NA	NA
32	2018	8	10	0	Moose	Adult	Female	Yes	+	NA	-	B.odocoilei-EU	-	-	Yes	No	NA	NA	NA	NA	NA	NA	NA	NA	NA	NA	NA	NA	NA	0	0	0	0	0	0	0	2	0	0	0	0	0	NA	NA	NA	NA	NA	NA	NA
33	2018	3	10	0	Red deer	Adult	Male	No	NA	NA	NA	NA	NA	NA	Yes	Yes	0	0	1	NA	NA	1	0	1	0	0	0	0	0	0	0	0	0	0	0	0	1	0	0	0	0	0	0	0	0	0	0	0	0
34	2018	3	10	0	Moose	Adult	Male	No	NA	NA	NA	NA	NA	NA	Yes	No	0	0	1	0	1	0	0	0	0	0	0	0	0	0	0	1	0	1	0	0	0	0	0	0	0	0	0	0	0	0	0	0	0
35	2018	3	10	0	Red deer	Adult	Female	No	NA	NA	NA	NA	NA	NA	Yes	Yes	0	0	0	0	0	0	0	0	0	0	0	0	0	0	0	0	0	0	0	0	4	0	0	0	0	0	0	0	0	0	0	0	0
36	2018	3	10	0	Wild boar	Adult	Female	No	NA	NA	NA	NA	NA	NA	Yes	Yes	0	0	0	0	0	0	0	0	0	0	0	0	0	0	0	0	0	0	0	0	0	0	0	0	0	0	0	0	0	0	0	0	0
37	2018	3	10	0	Wild boar	Yearling	Female	No	NA	NA	NA	NA	NA	NA	Yes	Yes	0	0	0	0	0	0	0	0	0	0	0	0	0	0	0	0	0	0	0	0	0	0	0	0	0	0	0	0	0	0	0	0	0
38	2018	3	10	0	Red deer	Calf	Male	No	NA	NA	NA	NA	NA	NA	Yes	Yes	0	0	0	0	0	0	0	0	0	0	0	0	0	0	0	0	0	0	0	0	18	0	0	0	0	0	0	0	0	0	0	0	0
39	2018	3	10	0	Red deer	Adult	Male	No	NA	NA	NA	NA	NA	NA	Yes	Yes	0	0	0	0	0	0	0	0	0	0	0	0	0	0	0	0	0	0	0	0	0	0	0	0	0	0	0	0	0	0	0	0	0
40	2018	3	10	0	Roe deer	Adult	Female	No	NA	NA	NA	NA	NA	NA	No	NA	NA	NA	NA	NA	NA	NA	NA	NA	NA	NA	NA	NA	NA	NA	NA	NA	NA	NA	NA	NA	NA	NA	NA	NA	NA	NA	NA	NA	NA	NA	NA	NA	NA
41	2018	3	10	0	Red deer	Adult	Female	No	NA	NA	NA	NA	NA	NA	No	NA	NA	NA	NA	NA	NA	NA	NA	NA	NA	NA	NA	NA	NA	NA	NA	NA	NA	NA	NA	NA	NA	NA	NA	NA	NA	NA	NA	NA	NA	NA	NA	NA	NA
42	2018	4	10	0	Wild boar	Yearling	Female	No	NA	NA	NA	NA	NA	NA	Yes	Yes	0	0	0	0	0	0	0	0	0	0	0	0	0	0	0	0	0	0	0	0	1	0	0	0	0	0	0	0	0	0	0	0	0
43	2018	4	10	0	Red deer	Adult	Male	No	NA	NA	NA	NA	NA	NA	Yes	No	NA	NA	NA	NA	NA	NA	NA	NA	NA	NA	NA	NA	NA	NA	NA	NA	NA	NA	NA	NA	NA	NA	NA	NA	NA	NA	0	0	0	0	0	0	0
44	2018	4	10	0	Red deer	Adult	Female	No	NA	NA	NA	NA	NA	NA	Yes	Yes	0	0	0	0	0	0	0	0	0	0	0	0	0	0	0	0	0	0	0	0	0	1	1	0	0	0	0	0	0	0	0	0	0
45	2018	4	10	0	Red deer	Calf	Male	No	NA	NA	NA	NA	NA	NA	Yes	Yes	0	0	0	0	0	0	0	0	0	0	0	0	0	0	0	0	0	0	0	0	0	3	3	0	0	0	0	0	0	0	0	0	0
46	2018	4	10	0	Wild boar	Adult	Female	Yes	+	NA	-	-	-	-	Yes	Yes	0	0	0	0	0	0	0	0	0	0	0	0	0	0	0	0	0	0	0	0	0	0	0	0	0	0	0	0	0	0	0	0	0
47	2018	4	10	0	Wild boar	Adult	Female	No	NA	NA	NA	NA	NA	NA	Yes	Yes	0	0	0	0	0	0	0	0	0	0	0	0	0	0	0	0	0	0	0	0	0	0	0	0	0	0	0	0	0	0	0	0	0
48	2018	4	10	0	Wild boar	Adult	Female	Yes	+	1	-	-	-	-	Yes	Yes	0	0	0	0	0	0	0	0	0	0	0	0	0	0	0	0	0	0	0	0	0	0	0	0	0	0	0	0	0	0	0	0	0
49	2018	4	10	0	Red deer	Calf	Male	No	NA	NA	NA	NA	NA	NA	Yes	Yes	0	0	0	0	0	0	0	0	0	0	0	0	0	0	0	0	0	0	0	0	0	0	0	0	0	0	0	0	0	0	0	0	0
50	2018	4	10	0	Wild boar	Adult	Female	Yes	+	NA	-	-	-	-	Yes	Yes	0	0	0	0	0	0	0	0	0	0	0	0	0	0	0	0	0	0	0	0	0	0	0	0	0	0	0	0	0	0	0	0	0
51	2018	4	10	0	Wild boar	Adult	Male	No	NA	NA	NA	NA	NA	NA	Yes	Yes	0	0	0	0	0	0	0	0	0	0	0	0	0	0	0	0	0	0	0	0	0	0	0	0	0	0	0	0	0	0	0	0	0
52	2018	1	10	0	Fallow deer	Adult	Female	Yes	+	Unknown	-	-	-	-	Yes	Yes	0	0	0	0	0	0	0	0	0	0	0	0	0	0	0	0	0	0	0	0	5	0	0	0	0	0	0	0	0	0	0	0	0
53	2018	1	10	0	Fallow deer	Adult	Female	Yes	+	1	-	-	-	-	Yes	Yes	0	0	0	0	0	0	0	0	0	0	0	0	0	0	0	0	0	0	0	0	8	0	0	0	0	0	0	0	0	0	0	0	0
54	2018	1	10	0	Wild boar	Adult	Male	Yes	+	NA	-	-	-	-	Yes	Yes	0	0	0	0	0	0	0	0	0	0	0	0	0	0	0	0	0	0	0	0	0	0	0	0	0	0	0	0	0	0	0	0	0
55	2018	1	10	0	Fallow deer	Calf	Female	Yes	+	1	-	B.odocoilei-EU	-	-	Yes	Yes	0	0	0	0	0	0	0	0	0	0	0	0	0	0	0	0	0	0	0	0	43	0	0	0	0	0	0	0	0	0	0	0	0
56	2018	1	10	0	Fallow deer	Calf	Male	Yes	+	1	-	-	-	-	Yes	Yes	0	0	0	0	0	0	0	0	0	0	0	0	0	0	0	0	0	0	0	0	41	0	0	0	0	0	0	0	1	0	1	0	0
57	2018	1	10	0	Fallow deer	Adult	Female	Yes	+	Unknown	-	-	-	-	Yes	Yes	0	0	0	0	0	0	0	0	0	0	0	0	0	0	0	0	0	0	0	0	25	0	0	0	0	0	0	0	0	0	0	0	0
58	2018	1	10	0	Fallow deer	Calf	Female	Yes	+	1	-	-	-	-	Yes	Yes	0	0	0	0	0	0	0	0	0	0	0	0	0	0	0	0	0	0	0	0	6	0	0	0	0	0	0	0	0	0	0	0	0
59	2018	1	10	0	Fallow deer	Calf	Male	Yes	+	1	-	-	-	-	Yes	Yes	0	0	0	0	0	0	0	0	0	0	0	0	0	0	0	0	0	0	0	0	6	0	0	0	0	0	0	0	0	0	0	0	0
60	2018	1	10	0	Fallow deer	Calf	Female	Yes	+	1	-	-	-	-	Yes	Yes	0	0	0	0	0	0	0	0	0	0	0	0	0	0	0	0	0	0	0	0	12	0	0	0	0	0	0	0	0	0	0	0	0
61	2018	1	10	0	Moose	Calf	Male	Yes	+	Unknown	-	B.odocoilei-EU	-	-	Yes	Yes	0	0	0	0	0	0	0	0	0	0	0	0	0	0	0	0	0	0	0	0	0	1	1	0	0	1	0	0	0	0	0	0	0
62	2018	1	10	0	Fallow deer	Calf	Male	Yes	+	1	-	-	-	-	Yes	Yes	0	0	0	0	0	0	0	0	0	0	0	0	0	0	0	0	0	0	0	0	18	0	0	0	0	0	0	0	0	0	0	0	0
63	2018	1	10	0	Fallow deer	Adult	Male	Yes	+	Unknown	-	B.odocoilei-EU	-	-	No	NA	NA	NA	NA	NA	NA	NA	NA	NA	NA	NA	NA	NA	NA	NA	NA	NA	NA	NA	NA	NA	NA	NA	NA	NA	NA	NA	NA	NA	NA	NA	NA	NA	NA
64	2018	1	10	0	Fallow deer	NA	NA	Yes	+	1	-	B.capreoli	-	-	No	NA	NA	NA	NA	NA	NA	NA	NA	NA	NA	NA	NA	NA	NA	NA	NA	NA	NA	NA	NA	NA	NA	NA	NA	NA	NA	NA	NA	NA	NA	NA	NA	NA	NA
65	2018	1	10	0	Fallow deer	Adult	Female	Yes	+	Unknown	-	-	-	-	No	NA	NA	NA	NA	NA	NA	NA	NA	NA	NA	NA	NA	NA	NA	NA	NA	NA	NA	NA	NA	NA	NA	NA	NA	NA	NA	NA	NA	NA	NA	NA	NA	NA	NA
66	2018	5	10	0	Moose	Calf	Female	Yes	+	1	-	B.odocoilei-EU	-	-	Yes	Yes	0	0	0	0	0	0	0	0	0	0	0	0	0	0	0	0	0	0	0	0	1	3	3	0	0	2	0	0	0	0	0	0	0
67	2018	6	10	0	Fallow deer	Calf	Male	No	NA	NA	NA	NA	NA	NA	Yes	Yes	0	0	0	0	0	0	0	0	0	0	0	0	0	0	0	0	0	0	0	0	20	0	0	0	0	0	0	0	0	0	0	0	0
68	2018	6	10	0	Fallow deer	Calf	Male	No	NA	NA	NA	NA	NA	NA	Yes	Yes	0	0	0	0	0	0	0	0	0	0	0	0	0	0	0	0	0	0	0	0	7	0	0	0	0	0	0	0	0	0	0	0	0
69	2018	6	10	0	Moose	Adult	Male	No	NA	NA	NA	NA	NA	NA	Yes	No	0	0	0	0	0	0	0	0	0	0	0	0	0	0	0	0	0	0	0	0	0	0	0	0	0	0	NA	NA	NA	NA	NA	NA	NA
70	2018	6	10	0	Wild boar	Yearling	Male	No	NA	NA	NA	NA	NA	NA	Yes	Yes	0	0	0	0	0	0	0	0	0	0	0	0	0	0	0	0	0	0	0	0	0	0	0	0	0	0	0	0	0	0	0	0	0
71	2018	6	10	0	Wild boar	Yearling	Female	No	NA	NA	NA	NA	NA	NA	Yes	Yes	0	0	0	0	0	0	0	0	0	0	0	0	0	0	0	0	0	0	0	0	0	0	0	0	0	0	0	0	0	0	0	0	0
72	2018	6	10	0	Fallow deer	Adult	Female	No	NA	NA	NA	NA	NA	NA	Yes	Yes	0	0	0	0	0	0	0	0	0	0	0	0	0	0	0	0	0	0	0	0	23	0	0	0	0	0	0	0	0	0	0	0	0
73	2018	6	10	0	Fallow deer	Adult	Female	Yes	+	1	-	-	-	-	Yes	Yes	0	0	0	0	0	0	0	0	0	0	0	0	0	0	0	0	0	0	0	0	10	0	0	0	0	0	0	0	0	0	0	0	0
74	2018	6	10	0	Moose	Calf	Male	Yes	+	NA	-	Unknown	-	-	Yes	Yes	0	0	0	0	0	0	0	0	0	0	0	0	0	0	0	0	0	0	0	0	0	0	0	0	0	0	0	0	0	0	0	0	0
75	2018	6	10	0	Roe deer	Calf	Male	Yes	+	2	-	B.capreoli	-	-	Yes	Yes	0	0	0	0	0	0	0	0	0	0	0	0	0	0	0	0	0	0	0	0	7	0	0	0	0	0	0	0	0	0	0	0	0
76	2018	7	10	0	Red deer	Calf	Male	Yes	+	NA	-	B.odocoilei-EU	-	-	Yes	Yes	0	0	0	0	0	0	0	0	0	0	0	0	0	0	0	0	0	0	0	3	21	0	0	0	0	0	0	0	0	0	0	0	0
77	2018	7	10	0	Red deer	Calf	Female	Yes	+	1	-	B.odocoilei-EU	-	-	Yes	Yes	0	0	0	0	0	0	0	0	0	0	0	0	0	0	0	0	0	0	0	0	8	0	0	0	0	0	0	0	0	0	0	0	0
78	2018	7	10	0	Red deer	Calf	Female	Yes	+	1	-	-	-	-	Yes	Yes	0	0	0	0	0	0	0	0	0	0	0	0	0	0	0	0	0	0	0	0	23	0	0	0	0	0	0	0	0	0	0	0	0
79	2018	7	10	0	Wild boar	Yearling	Female	Yes	+	NA	-	-	-	-	Yes	Yes	0	0	0	0	0	0	0	0	0	0	0	0	0	0	0	0	0	0	0	0	0	0	0	0	0	0	0	0	0	0	0	0	0
80	2018	7	10	0	Wild boar	Yearling	Female	Yes	+	NA	-	-	-	-	Yes	Yes	0	0	0	0	0	0	0	0	0	0	0	0	0	0	0	0	0	0	0	0	0	0	0	0	0	0	0	0	0	0	0	0	0
81	2018	7	10	0	Wild boar	Yearling	Female	Yes	+	NA	-	-	-	-	Yes	Yes	0	0	0	0	0	0	0	0	0	0	0	0	0	0	0	0	0	0	0	0	0	0	0	0	0	0	0	0	0	0	0	0	0
82	2018	7	10	0	Wild boar	Yearling	Male	Yes	+	1	-	-	-	-	Yes	Yes	0	0	0	0	0	0	0	0	0	0	0	0	0	0	0	0	0	0	0	0	1	0	0	0	0	0	0	0	0	0	0	0	0
83	2018	7	10	0	Red deer	Adult	Female	Yes	+	1	-	-	-	-	Yes	No	NA	NA	NA	NA	NA	NA	NA	NA	NA	NA	NA	NA	NA	NA	NA	NA	NA	NA	NA	NA	NA	NA	NA	NA	NA	NA	NA	NA	NA	NA	NA	NA	NA
84	2018	7	10	0	Wild boar	Yearling	Female	Yes	-	Unknown	-	-	-	-	Yes	Yes	0	0	0	0	0	0	0	0	0	0	0	0	0	0	0	0	0	0	0	0	0	0	0	0	0	0	0	0	0	0	0	0	0
85	2018	7	10	0	Red deer	Adult	Female	Yes	+	1	-	B.odocoilei-EU	-	-	Yes	No	NA	NA	NA	NA	NA	NA	NA	NA	NA	NA	NA	NA	NA	0	0	0	0	0	0	2	9	0	0	0	0	0	NA	NA	NA	NA	NA	NA	NA
86	2018	7	10	0	Wild boar	NA	NA	Yes	-	NA	-	-	-	-	No	NA	NA	NA	NA	NA	NA	NA	NA	NA	NA	NA	NA	NA	NA	NA	NA	NA	NA	NA	NA	NA	NA	NA	NA	NA	NA	NA	NA	NA	NA	NA	NA	NA	NA
87	2018	9	10	0	Fallow deer	NA	NA	Yes	+	NA	-	-	-	-	No	NA	NA	NA	NA	NA	NA	NA	NA	NA	NA	NA	NA	NA	NA	NA	NA	NA	NA	NA	NA	NA	NA	NA	NA	NA	NA	NA	NA	NA	NA	NA	NA	NA	NA
88	2018	9	10	0	Red deer	Adult	Male	Yes	+	1	-	-	-	-	No	NA	NA	NA	NA	NA	NA	NA	NA	NA	NA	NA	NA	NA	NA	NA	NA	NA	NA	NA	NA	NA	NA	NA	NA	NA	NA	NA	NA	NA	NA	NA	NA	NA	NA
89	2018	10	10	0	Moose	Adult	Female	Yes	+	1	-	-	-	-	Yes	Yes	0	0	0	0	0	0	0	0	0	0	0	0	0	0	0	0	0	0	0	0	0	0	0	0	0	0	0	0	0	0	0	0	0
90	2018	10	10	0	Fallow deer	Adult	Female	No	NA	NA	NA	NA	NA	NA	Yes	No	NA	NA	NA	NA	NA	NA	NA	NA	NA	NA	NA	NA	NA	NA	NA	NA	NA	NA	NA	NA	NA	NA	NA	NA	NA	NA	NA	NA	NA	NA	NA	NA	NA
91	2018	10	10	0	Fallow deer	Adult	Female	Yes	+	NA	-	-	-	-	Yes	No	NA	NA	NA	NA	NA	NA	NA	NA	NA	NA	NA	NA	NA	NA	NA	NA	NA	NA	NA	NA	NA	NA	NA	NA	NA	NA	NA	NA	NA	NA	NA	NA	NA
92	2018	10	10	0	Fallow deer	Adult	Female	Yes	+	1	-	B.odocoilei-EU	-	-	Yes	No	NA	NA	NA	NA	NA	NA	NA	NA	NA	NA	NA	NA	NA	NA	NA	NA	NA	NA	NA	NA	NA	NA	NA	NA	NA	NA	NA	NA	NA	NA	NA	NA	NA
93	2018	10	10	0	Fallow deer	NA	NA	Yes	+	1	-	-	-	-	No	NA	NA	NA	NA	NA	NA	NA	NA	NA	NA	NA	NA	NA	NA	NA	NA	NA	NA	NA	NA	NA	NA	NA	NA	NA	NA	NA	NA	NA	NA	NA	NA	NA	NA
94	2018	10	10	0	Fallow deer	Adult	Female	Yes	+	NA	-	-	-	-	No	NA	NA	NA	NA	NA	NA	NA	NA	NA	NA	NA	NA	NA	NA	NA	NA	NA	NA	NA	NA	NA	NA	NA	NA	NA	NA	NA	NA	NA	NA	NA	NA	NA	NA
95	2018	10	10	0	Fallow deer	Adult	Female	Yes	+	1	-	-	-	-	No	NA	NA	NA	NA	NA	NA	NA	NA	NA	NA	NA	NA	NA	NA	NA	NA	NA	NA	NA	NA	NA	NA	NA	NA	NA	NA	NA	NA	NA	NA	NA	NA	NA	NA
96	2018	10	10	0	Fallow deer	Adult	Female	No	NA	NA	NA	NA	NA	NA	No	NA	NA	NA	NA	NA	NA	NA	NA	NA	NA	NA	NA	NA	NA	NA	NA	NA	NA	NA	NA	NA	NA	NA	NA	NA	NA	NA	NA	NA	NA	NA	NA	NA	NA
97	2018	10	10	0	Fallow deer	Calf	Female	Yes	+	1	-	-	-	-	No	NA	NA	NA	NA	NA	NA	NA	NA	NA	NA	NA	NA	NA	NA	NA	NA	NA	NA	NA	NA	NA	NA	NA	NA	NA	NA	NA	NA	NA	NA	NA	NA	NA	NA
98	2018	10	10	0	Fallow deer	Calf	Male	Yes	+	1	-	-	-	-	No	NA	NA	NA	NA	NA	NA	NA	NA	NA	NA	NA	NA	NA	NA	NA	NA	NA	NA	NA	NA	NA	NA	NA	NA	NA	NA	NA	NA	NA	NA	NA	NA	NA	NA
99	2018	10	10	0	Fallow deer	Calf	Female	Yes	+	1	-	-	-	-	No	NA	NA	NA	NA	NA	NA	NA	NA	NA	NA	NA	NA	NA	NA	NA	NA	NA	NA	NA	NA	NA	NA	NA	NA	NA	NA	NA	NA	NA	NA	NA	NA	NA	NA
100	2018	10	10	0	Fallow deer	Calf	Male	Yes	+	1	-	-	-	-	No	NA	NA	NA	NA	NA	NA	NA	NA	NA	NA	NA	NA	NA	NA	NA	NA	NA	NA	NA	NA	NA	NA	NA	NA	NA	NA	NA	NA	NA	NA	NA	NA	NA	NA
101	2018	10	10	0	Fallow deer	Calf	Male	Yes	+	1	-	-	-	-	No	NA	NA	NA	NA	NA	NA	NA	NA	NA	NA	NA	NA	NA	NA	NA	NA	NA	NA	NA	NA	NA	NA	NA	NA	NA	NA	NA	NA	NA	NA	NA	NA	NA	NA
102	2018	10	10	0	Fallow deer	Adult	Female	No	NA	NA	NA	NA	NA	NA	No	NA	NA	NA	NA	NA	NA	NA	NA	NA	NA	NA	NA	NA	NA	NA	NA	NA	NA	NA	NA	NA	NA	NA	NA	NA	NA	NA	NA	NA	NA	NA	NA	NA	NA
103	2018	10	10	0	Fallow deer	Calf	Male	Yes	+	1	-	Unknown	-	-	No	NA	NA	NA	NA	NA	NA	NA	NA	NA	NA	NA	NA	NA	NA	NA	NA	NA	NA	NA	NA	NA	NA	NA	NA	NA	NA	NA	NA	NA	NA	NA	NA	NA	NA
104	2018	1	10	0	Red deer	NA	NA	No	NA	NA	NA	NA	NA	NA	Yes	No	NA	NA	NA	NA	NA	NA	NA	NA	NA	NA	NA	NA	NA	NA	NA	NA	NA	NA	NA	NA	NA	NA	NA	NA	NA	NA	NA	NA	NA	NA	NA	NA	NA
105	2019	12	10	3	Roe deer	Adult	Female	No	NA	NA	NA	NA	NA	NA	Yes	Yes	0	0	1	0	1	0	0	0	0	0	0	0	0	0	0	0	0	0	0	4	6	0	0	0	0	0	0	0	0	0	0	0	0
106	2019	12	10	3	Roe deer	Calf	Male	No	NA	NA	NA	NA	NA	NA	Yes	Yes	0	0	0	0	0	0	0	0	0	0	0	0	0	0	0	0	0	0	0	2	19	0	0	0	0	0	0	0	0	0	0	0	0
107	2019	12	10	3	Fallow deer	Adult	Male	No	NA	NA	NA	NA	NA	NA	Yes	No	NA	NA	NA	NA	NA	NA	NA	NA	NA	NA	NA	NA	NA	NA	NA	NA	NA	NA	NA	NA	NA	NA	NA	NA	NA	NA	0	0	0	0	0	0	0
108	2019	12	10	3	Fallow deer	Calf	Male	No	NA	NA	NA	NA	NA	NA	Yes	Yes	0	0	0	0	0	0	0	0	0	0	0	0	0	0	0	0	0	0	0	0	7	0	0	0	0	0	0	0	0	0	0	0	0
109	2019	12	10	3	Wild boar	Yearling	Female	No	NA	NA	NA	NA	NA	NA	Yes	Yes	0	0	0	0	0	0	0	0	0	0	0	0	0	0	0	0	0	0	0	0	0	0	0	0	0	0	0	0	0	0	0	0	0
110	2019	12	10	3	Wild boar	Adult	Female	No	NA	NA	NA	NA	NA	NA	Yes	Yes	0	0	0	0	0	0	0	0	0	0	0	0	0	0	0	0	0	0	0	0	0	0	0	0	0	0	0	0	0	0	0	0	0
111	2019	12	10	3	Fallow deer	Adult	Female	No	NA	NA	NA	NA	NA	NA	Yes	Yes	0	0	0	0	0	0	0	0	0	0	0	0	0	0	1	0	0	0	0	0	8	0	0	0	0	0	0	0	0	0	0	0	0
112	2019	12	10	3	Roe deer	Adult	Male	No	NA	NA	NA	NA	NA	NA	Yes	Yes	0	0	0	0	0	0	0	0	0	0	0	0	0	0	0	0	0	0	0	0	20	0	0	0	0	0	0	0	0	0	0	0	0
113	2019	13	10	5	Fallow deer	Calf	Male	No	NA	NA	NA	NA	NA	NA	Yes	Yes	0	0	0	0	0	0	0	0	0	0	0	0	0	0	0	0	0	0	0	10	42	0	0	0	0	0	0	0	0	0	0	0	0
114	2019	13	10	5	Roe deer	Adult	Female	No	NA	NA	NA	NA	NA	NA	Yes	Yes	0	0	0	0	0	0	0	0	0	0	0	0	0	0	0	0	0	0	0	0	0	0	0	0	0	0	0	0	0	0	0	0	0
115	2019	13	10	5	Roe deer	Adult	Female	No	NA	NA	NA	NA	NA	NA	Yes	Yes	0	0	0	0	0	0	0	0	0	0	0	0	0	0	0	0	0	0	0	1	4	0	0	0	0	0	0	0	0	0	0	0	0
116	2019	13	10	5	Roe deer	Calf	Female	No	NA	NA	NA	NA	NA	NA	Yes	Yes	0	0	0	0	0	0	0	0	0	0	0	0	0	0	0	0	0	0	0	0	1	0	0	0	0	0	0	0	0	0	0	0	0
117	2019	13	10	5	Wild boar	Yearling	Female	No	NA	NA	NA	NA	NA	NA	Yes	Yes	0	0	0	0	0	0	0	0	0	0	0	0	0	0	0	0	0	0	0	0	0	0	0	0	0	0	0	0	0	0	0	0	0
118	2019	13	10	5	Fallow deer	Calf	Female	No	NA	NA	NA	NA	NA	NA	Yes	Yes	0	0	0	0	0	0	0	0	0	0	0	0	0	0	0	0	0	0	0	0	7	0	0	0	0	0	0	0	0	0	0	0	0
119	2019	13	10	5	Wild boar	Yearling	Female	No	NA	NA	NA	NA	NA	NA	Yes	Yes	0	0	0	0	0	0	0	0	0	0	0	0	0	0	0	0	0	0	0	0	0	0	0	0	0	0	0	0	0	0	0	0	0
120	2019	13	10	5	Wild boar	Adult	Female	No	NA	NA	NA	NA	NA	NA	Yes	Yes	0	0	0	0	0	0	0	0	0	0	0	0	0	0	0	0	0	0	0	0	0	0	0	0	0	0	0	0	0	0	0	0	0
121	2019	13	10	5	Wild boar	Adult	Female	No	NA	NA	NA	NA	NA	NA	Yes	Yes	0	0	0	0	0	0	0	0	0	0	0	0	0	0	0	0	0	0	0	0	0	0	0	0	0	0	0	0	0	0	0	0	0
122	2019	13	10	5	Fallow deer	Calf	Male	No	NA	NA	NA	NA	NA	NA	Yes	Yes	0	0	0	0	0	0	0	0	0	0	0	0	0	0	0	0	0	0	0	0	9	0	0	0	0	0	0	0	0	0	0	0	0
123	2019	13	10	5	Wild boar	Yearling	Female	No	NA	NA	NA	NA	NA	NA	Yes	Yes	0	0	0	0	0	0	0	0	0	0	0	0	0	0	0	0	0	0	0	0	0	0	0	0	0	0	0	0	0	0	0	0	0
124	2019	13	10	5	Wild boar	Yearling	Female	No	NA	NA	NA	NA	NA	NA	Yes	Yes	0	0	0	0	0	0	0	0	0	0	0	0	0	0	0	0	0	0	0	0	0	0	0	0	0	0	0	0	0	0	0	0	0
125	2019	13	10	5	Fallow deer	Adult	Female	No	NA	NA	NA	NA	NA	NA	Yes	Yes	0	0	0	0	0	0	0	0	0	0	0	0	0	0	0	0	0	0	0	0	6	0	0	0	0	0	0	0	0	0	0	0	0
126	2019	13	10	5	Wild boar	Adult	Female	No	NA	NA	NA	NA	NA	NA	Yes	Yes	0	0	0	0	0	0	0	0	0	0	0	0	0	0	0	0	0	0	0	0	0	0	0	0	0	0	0	0	0	0	0	0	0
127	2019	13	10	5	Wild boar	Yearling	Female	No	NA	NA	NA	NA	NA	NA	Yes	Yes	0	0	0	0	0	0	0	0	0	0	0	0	0	0	0	0	0	0	0	0	0	0	0	0	0	0	0	0	0	0	0	0	0
128	2019	13	10	5	Fallow deer	Adult	Female	No	NA	NA	NA	NA	NA	NA	Yes	Yes	0	0	0	0	0	0	0	0	0	0	0	0	0	0	0	0	0	0	0	5	99	0	0	0	0	0	0	0	0	0	0	0	0
129	2019	13	10	5	Wild boar	Adult	Female	No	NA	NA	NA	NA	NA	NA	Yes	Yes	0	0	0	0	0	0	0	0	0	0	0	0	0	0	0	0	0	0	0	0	0	0	0	0	0	0	0	0	0	0	0	0	0
130	2019	13	10	5	Wild boar	Adult	Female	No	NA	NA	NA	NA	NA	NA	Yes	Yes	0	0	0	0	0	0	0	0	0	0	0	0	0	0	0	0	0	0	0	0	0	0	0	0	0	0	0	0	0	0	0	0	0
131	2019	13	10	5	Roe deer	Adult	Female	No	NA	NA	NA	NA	NA	NA	Yes	Yes	0	0	0	0	0	0	0	0	0	0	0	0	0	0	0	0	0	0	0	0	10	0	0	0	0	0	0	1	0	0	0	0	0
132	2019	13	10	5	Roe deer	Adult	Female	No	NA	NA	NA	NA	NA	NA	Yes	Yes	0	0	0	0	0	0	0	0	0	0	0	0	0	0	0	0	0	0	0	0	3	0	0	0	0	0	0	0	0	0	0	0	0
133	2019	14	10	0	Red deer	Adult	Male	Yes	+	Unknown	-	-	-	-	Yes	Yes	0	0	0	0	0	0	0	0	0	0	0	0	0	0	0	0	0	0	0	0	0	0	0	0	0	0	0	0	0	0	0	0	0
134	2019	6	10	0	Wild boar	Adult	Female	Yes	-	NA	-	-	-	-	Yes	Yes	0	0	0	0	0	0	0	0	0	0	0	0	0	0	0	0	0	0	0	0	0	0	0	0	0	0	0	0	0	0	0	0	0
135	2019	6	10	0	Roe deer	Adult	Male	Yes	+	2	-	B.capreoli	-	-	Yes	Yes	0	0	0	0	0	0	0	0	0	0	0	0	0	0	0	0	0	0	0	0	4	0	0	0	0	0	0	0	0	0	0	0	0
136	2019	6	10	0	Wild boar	Adult	Female	Yes	+	Unknown	-	-	-	-	Yes	Yes	0	0	0	0	0	0	0	0	0	0	0	0	0	0	0	0	0	0	0	0	0	0	0	0	0	0	0	0	0	0	0	0	0
137	2019	6	10	0	Roe deer	Adult	Female	Yes	+	2	-	B.capreoli	-	-	Yes	Yes	0	0	0	0	0	0	0	0	0	0	0	0	0	0	0	0	0	0	0	0	0	0	0	0	0	0	0	0	0	0	0	0	0
138	2019	6	10	0	Fallow deer	Adult	Male	Yes	+	NA	-	-	-	-	Yes	Yes	0	0	0	0	0	0	0	0	0	0	0	0	0	0	0	0	0	0	0	0	0	0	0	0	0	0	0	0	0	0	0	0	0
139	2019	6	10	0	Fallow deer	Adult	Male	Yes	+	1	-	-	-	-	Yes	Yes	0	0	0	0	0	0	0	0	0	0	0	0	0	0	0	0	0	0	0	0	1	0	0	0	0	0	0	0	0	0	0	0	0
140	2019	6	10	0	Fallow deer	Calf	Female	Yes	+	1	-	-	-	-	Yes	No	0	0	0	0	0	0	0	0	0	0	0	0	0	0	0	0	0	0	0	0	7	0	0	0	0	0	0	0	0	0	0	0	0
141	2019	6	10	0	Fallow deer	Adult	Female	Yes	+	1	-	-	-	-	Yes	No	0	0	0	0	0	0	0	0	0	0	0	0	0	0	0	0	0	0	0	0	7	0	0	0	0	0	0	0	0	0	0	0	0
142	2019	6	10	0	Red deer	Adult	Female	Yes	+	1	-	B.divergens & B.venatorum	-	-	Yes	Yes	0	0	0	0	0	0	0	0	0	0	0	0	0	0	0	0	0	0	0	0	0	0	0	0	0	0	0	0	0	0	0	0	0
143	2019	6	10	0	Fallow deer	Calf	Female	Yes	+	1	-	-	-	-	Yes	Yes	0	0	0	0	0	0	0	0	0	0	0	0	0	0	0	0	0	0	0	3	17	0	0	0	0	0	0	0	0	0	0	0	0
144	2019	6	10	0	Fallow deer	Adult	Male	Yes	+	1	-	-	-	-	Yes	Yes	0	0	0	0	0	0	0	0	0	0	0	0	0	0	0	0	0	0	0	0	2	0	0	0	0	0	0	0	0	0	0	0	0
145	2019	6	10	0	Red deer	Adult	Female	Yes	+	1	-	-	-	-	Yes	Yes	0	0	0	0	0	0	0	0	0	0	0	0	0	0	0	0	0	0	0	0	1	0	0	0	0	0	0	0	0	0	0	0	0
146	2019	6	10	0	Fallow deer	Calf	Female	Yes	+	1	-	-	-	-	Yes	No	0	0	0	0	0	0	0	0	0	0	0	0	0	0	0	0	0	0	0	0	5	0	0	0	0	0	0	0	0	0	0	0	0
147	2019	6	10	0	Roe deer	Adult	Male	Yes	+	2	-	B.capreoli & B.venatorum	-	-	Yes	No	0	0	0	0	0	0	0	0	0	0	0	0	0	0	0	0	0	0	0	0	5	0	0	0	0	0	0	0	0	0	0	0	0
148	2019	6	10	0	Wild boar	Adult	Female	Yes	+	Unknown	-	-	-	-	Yes	No	0	0	0	0	0	0	0	0	0	0	0	0	0	0	0	0	0	0	0	0	0	0	0	0	0	0	0	0	0	0	0	0	0
149	2019	6	10	0	Wild boar	Yearling	Female	Yes	-	NA	-	-	-	-	Yes	Yes	0	0	0	0	0	0	0	0	0	0	0	0	0	0	0	0	0	0	0	0	0	0	0	0	0	0	0	0	0	0	0	0	0
150	2019	6	10	0	Wild boar	Yearling	Female	Yes	+	NA	-	-	-	-	Yes	Yes	0	0	0	0	0	0	0	0	0	0	0	0	0	0	0	0	0	0	0	0	1	0	0	0	0	0	0	0	0	0	0	0	0
151	2019	6	10	0	Wild boar	Yearling	Female	Yes	+	NA	-	-	-	-	Yes	Yes	0	0	0	0	0	0	0	0	0	0	0	0	0	0	0	0	0	0	0	0	0	0	0	0	0	0	0	0	0	0	0	0	0
152	2019	6	10	0	Wild boar	Adult	Male	Yes	-	NA	-	-	-	-	Yes	Yes	0	0	0	0	0	0	0	0	0	0	0	0	0	0	0	0	0	0	0	0	0	0	0	0	0	0	0	0	0	0	0	0	0
153	2019	1	10	0	Fallow deer	Adult	Female	Yes	+	1	-	-	-	-	Yes	Yes	0	0	0	0	0	0	0	0	0	0	0	0	0	0	0	0	0	0	0	1	14	0	0	0	0	0	0	0	0	0	0	0	0
154	2019	1	10	0	Fallow deer	Adult	Female	No	NA	NA	NA	NA	NA	NA	Yes	Yes	0	0	0	0	0	0	0	0	0	0	0	0	0	0	0	0	0	0	0	3	8	0	0	0	0	0	0	0	0	0	0	0	0
155	2019	1	10	0	Moose	Adult	Female	Yes	+	Unknown	-	-	-	-	Yes	Yes	0	0	0	0	0	0	0	0	0	0	0	0	0	0	0	0	0	0	0	0	0	0	0	0	0	0	0	0	0	0	0	0	0
156	2019	1	10	0	Fallow deer	Calf	Male	Yes	+	1	-	-	-	-	Yes	Yes	0	0	0	0	0	0	0	0	0	0	0	0	0	0	0	0	0	0	0	0	3	0	0	0	0	0	0	0	0	0	0	0	0
157	2019	1	10	0	Roe deer	Adult	Male	No	NA	NA	NA	NA	NA	NA	Yes	No	0	0	0	0	0	0	0	1	0	0	0	0	0	0	0	0	0	0	0	0	2	0	0	0	0	0	0	0	0	0	0	0	0
158	2019	1	10	0	Fallow deer	Adult	Female	Yes	+	NA	-	-	-	-	Yes	Yes	0	0	0	0	0	0	0	0	0	0	0	0	0	0	0	0	0	0	0	0	26	0	0	0	0	0	0	0	0	0	0	0	0
159	2019	1	10	0	Fallow deer	Calf	Male	Yes	+	1	-	B.divergens	-	-	Yes	Yes	0	0	0	0	0	0	0	0	0	0	0	0	0	0	1	0	0	0	0	0	29	0	0	0	0	0	0	0	0	0	0	0	0
160	2019	1	10	0	Fallow deer	Adult	Female	Yes	+	1	-	-	-	-	Yes	No	0	0	0	0	0	0	0	0	0	0	0	0	0	0	1	0	0	0	0	3	7	0	0	0	0	0	0	0	0	0	0	0	0
161	2019	1	10	0	Wild boar	Adult	Male	Yes	-	NA	-	-	-	-	Yes	Yes	0	0	0	0	0	0	0	0	0	0	0	0	0	0	0	0	0	0	0	0	0	0	0	0	0	0	0	0	0	0	0	0	0
162	2019	1	10	0	Wild boar	Adult	Male	Yes	+	1	-	-	-	-	Yes	Yes	0	0	0	0	0	0	0	0	0	0	0	0	0	0	0	0	0	0	0	0	0	0	0	0	0	0	0	0	0	0	0	0	0
163	2019	1	10	0	Wild boar	Adult	Female	Yes	-	NA	-	-	-	-	Yes	Yes	0	0	0	0	0	0	0	0	0	0	0	0	0	0	0	0	0	0	0	0	0	0	0	0	0	0	0	0	0	0	0	0	0
164	2019	1	10	0	Wild boar	Yearling	Male	Yes	+	1	-	-	-	-	Yes	Yes	0	0	0	0	0	0	0	0	0	0	0	0	0	0	0	0	0	0	0	0	0	0	0	0	0	0	0	0	0	0	0	0	0
165	2019	1	10	0	Fallow deer	Calf	Female	Yes	+	1	-	-	-	-	Yes	Yes	0	0	0	0	0	0	0	0	0	0	0	0	0	0	0	0	0	0	0	1	3	0	0	0	0	0	0	0	0	0	0	0	0
166	2019	1	10	0	Roe deer	Adult	Female	Yes	+	2	-	B.capreoli & B.venatorum	-	-	Yes	Yes	0	0	0	0	0	0	0	0	0	0	0	0	0	0	0	0	0	0	0	0	7	0	0	0	0	0	0	0	0	0	0	0	0
167	2019	1	10	0	Fallow deer	Adult	Female	Yes	+	1	-	-	-	-	Yes	Yes	0	0	0	0	0	0	0	0	0	0	0	0	0	0	0	0	0	0	0	5	12	0	0	0	0	0	0	0	0	0	0	0	0
168	2019	1	10	0	Fallow deer	Adult	Female	Yes	+	1	-	-	-	-	Yes	Yes	0	0	0	0	0	0	0	0	0	0	0	0	0	0	0	0	0	0	0	2	16	0	0	0	0	0	0	0	0	0	0	0	0
169	2019	1	10	0	Fallow deer	Calf	Female	Yes	+	1	-	B.divergens	-	-	Yes	No	0	0	1	0	1	0	0	0	0	0	0	0	0	0	0	0	0	0	0	0	27	0	0	0	0	0	0	0	0	0	0	0	0
170	2019	1	10	0	Moose	Calf	Male	Yes	+	NA	-	-	-	-	Yes	Yes	0	0	0	0	0	0	0	0	0	0	0	0	0	0	0	0	0	0	0	0	0	0	0	0	0	0	0	0	0	0	0	0	0
171	2019	1	10	0	Red deer	Adult	Male	Yes	+	Unknown	-	-	-	-	No	NA	NA	NA	NA	NA	NA	NA	NA	NA	NA	NA	NA	NA	NA	NA	NA	NA	NA	NA	NA	NA	NA	NA	NA	NA	NA	NA	NA	NA	NA	NA	NA	NA	NA
172	2019	1	10	0	Fallow deer	Calf	Male	No	NA	NA	NA	NA	NA	NA	Yes	Yes	0	0	0	0	0	0	0	0	0	0	0	0	0	0	0	0	0	0	0	0	39	0	0	0	0	0	0	0	0	0	0	0	0
173	2019	1	10	0	Fallow deer	Adult	Female	Yes	+	1	-	-	-	-	No	NA	NA	NA	NA	NA	NA	NA	NA	NA	NA	NA	NA	NA	NA	NA	NA	NA	NA	NA	NA	NA	NA	NA	NA	NA	NA	NA	NA	NA	NA	NA	NA	NA	NA
174	2019	7	10	0	Wild boar	Yearling	Female	Yes	+	1	-	-	-	-	Yes	No	0	0	0	0	0	0	0	0	0	0	0	0	0	0	0	0	0	0	0	0	1	0	0	0	0	0	0	0	0	0	0	0	0
175	2019	7	10	0	Wild boar	Yearling	Male	Yes	+	1	-	-	-	-	Yes	No	0	0	0	0	0	0	0	0	0	0	0	0	0	0	0	0	0	0	0	0	0	0	0	0	0	0	0	0	0	0	0	0	0
176	2019	9	10	0	Red deer	Adult	Male	Yes	+	1	-	B.divergens & B.venatorum	-	-	Yes	Yes	0	0	0	0	0	0	0	0	0	0	0	0	0	0	0	0	0	0	0	0	0	0	0	0	0	0	0	0	0	0	0	0	0
177	2019	9	10	0	Red deer	Adult	Male	Yes	+	NA	-	B.divergens	-	-	Yes	Yes	0	0	0	0	0	0	0	0	0	0	0	0	0	0	0	0	0	0	0	0	0	0	0	0	0	0	0	0	0	0	0	0	0
178	2019	9	10	0	Red deer	Calf	Male	Yes	+	1	-	B.divergens & B.venatorum	-	-	Yes	No	0	0	0	0	0	0	0	0	0	0	0	0	0	0	0	0	0	0	0	0	2	0	0	0	0	0	0	0	0	0	0	0	0
179	2019	9	10	0	Fallow deer	Adult	Female	Yes	+	1	-	Unknown	-	-	Yes	Yes	0	0	0	0	0	0	0	0	0	0	0	0	0	0	0	0	0	0	0	0	10	0	0	0	0	0	0	0	0	0	0	0	0
180	2019	9	10	0	Red deer	Adult	Female	Yes	+	1	-	B.divergens	-	-	Yes	Yes	0	0	0	0	0	0	0	0	0	0	0	0	0	0	0	0	0	0	0	0	1	1	1	0	0	1	0	0	0	0	0	0	0
181	2019	10	10	0	Wild boar	Yearling	Female	No	NA	NA	NA	NA	NA	NA	Yes	Yes	0	0	0	0	0	0	0	0	0	0	0	0	0	0	0	0	0	0	0	0	0	0	0	0	0	0	0	0	0	0	0	0	0
182	2019	7	10	0	Wild boar	Yearling	Male	No	NA	NA	NA	NA	NA	NA	Yes	Yes	0	0	0	0	0	0	0	0	0	0	0	0	0	0	0	0	0	0	0	0	0	0	0	0	0	0	0	0	0	0	0	0	0
183	2019	9	10	0	Red deer	Adult	Female	Yes	+	NA	-	-	-	-	Yes	Yes	0	0	0	0	0	0	0	0	0	0	0	0	0	0	0	0	0	0	0	0	0	0	0	0	0	0	0	0	0	0	0	0	0
184	2019	10	10	0	Fallow deer	Calf	Male	No	NA	NA	NA	NA	NA	NA	Yes	No	0	0	0	0	0	0	0	0	0	0	0	0	0	0	0	0	0	0	0	1	5	0	0	0	0	0	0	0	0	0	0	0	0
185	2019	10	10	0	Fallow deer	Calf	Female	No	NA	NA	NA	NA	NA	NA	Yes	No	0	0	0	0	0	0	0	0	0	0	0	0	0	0	0	0	0	0	0	0	5	0	0	0	0	0	0	0	0	0	0	0	0
186	2019	10	10	0	Fallow deer	Adult	Male	No	NA	NA	NA	NA	NA	NA	Yes	No	0	0	0	0	0	0	0	0	0	0	0	0	0	0	0	0	0	0	0	0	0	0	0	0	0	0	0	0	0	0	0	0	0
187	2019	9	10	0	Wild boar	Adult	Male	Yes	+	NA	-	-	-	-	Yes	Yes	0	0	0	0	0	0	0	0	0	0	0	0	0	0	0	0	0	0	0	0	0	0	0	0	0	0	0	0	0	0	0	0	0
188	2019	9	10	0	Wild boar	Yearling	Male	No	NA	NA	NA	NA	NA	NA	Yes	Yes	0	0	0	0	0	0	0	0	0	0	0	0	0	0	0	0	0	0	0	0	0	0	0	0	0	0	0	0	0	0	0	0	0
189	2019	9	10	0	Wild boar	Yearling	Female	Yes	+	NA	-	-	-	-	Yes	Yes	0	0	0	0	0	0	0	0	0	0	0	0	0	0	0	0	0	0	0	0	0	0	0	0	0	0	0	0	0	0	0	0	0
190	2019	10	10	0	Wild boar	Yearling	Female	Yes	+	1	-	-	-	-	Yes	Yes	0	0	0	0	0	0	0	0	0	0	0	0	0	0	0	0	0	0	0	0	0	0	0	0	0	0	0	0	0	0	0	0	0
191	2019	5	10	0	Roe deer	Calf	Female	No	NA	NA	NA	NA	NA	NA	Yes	Yes	0	0	0	0	0	0	0	0	0	0	0	0	0	0	0	0	0	0	0	0	4	0	0	0	0	0	0	0	0	0	0	0	0
192	2019	5	10	0	Moose	Calf	Female	No	NA	NA	NA	NA	NA	NA	Yes	Yes	0	0	0	0	0	0	0	0	0	0	0	0	0	0	0	0	0	0	0	0	1	0	0	0	0	0	0	0	0	0	0	0	0
193	2019	5	10	0	Red deer	Adult	Female	No	NA	NA	NA	NA	NA	NA	Yes	Yes	0	0	0	0	0	0	0	0	0	0	0	0	0	0	0	0	0	0	0	0	0	0	0	0	0	0	0	0	0	0	0	0	0
194	2019	5	10	0	Red deer	Calf	Female	No	NA	NA	NA	NA	NA	NA	Yes	Yes	0	0	0	0	0	0	0	0	0	0	0	0	0	0	0	0	0	0	0	0	0	0	0	0	0	0	0	0	0	0	0	0	0
195	2019	5	10	0	Fallow deer	Adult	Male	No	NA	NA	NA	NA	NA	NA	Yes	Yes	0	0	0	0	0	0	0	0	0	0	0	0	0	0	0	1	0	1	0	2	10	0	0	0	0	0	0	0	0	0	0	0	0
196	2019	5	10	0	Wild boar	Adult	Male	No	NA	NA	NA	NA	NA	NA	Yes	Yes	0	0	0	0	0	0	0	0	0	0	0	0	0	0	0	0	0	0	0	0	0	0	0	0	0	0	0	0	0	0	0	0	0
197	2019	14	10	0	Wild boar	Yearling	Female	No	NA	NA	NA	NA	NA	NA	Yes	Yes	0	0	0	0	0	0	0	0	0	0	0	0	0	0	0	0	0	0	0	0	0	0	0	0	0	0	0	0	0	0	0	0	0
198	2019	14	10	0	Wild boar	Yearling	Female	No	NA	NA	NA	NA	NA	NA	Yes	Yes	0	0	0	0	0	0	0	0	0	0	0	0	0	0	0	0	0	0	0	0	0	0	0	0	0	0	0	0	0	0	0	0	0
199	2019	15	10	NA	Fallow deer	Adult	Male	No	NA	NA	NA	NA	NA	NA	Yes	No	0	0	0	0	0	0	0	0	0	0	0	0	0	0	0	0	0	0	0	0	0	0	0	0	0	0	0	0	0	0	0	0	0
200	2019	16	10	1.5	Fallow deer	Calf	Female	No	NA	NA	NA	NA	NA	NA	Yes	Yes	0	0	0	0	0	0	0	0	0	0	0	0	0	0	0	0	0	0	0	1	8	0	0	0	0	0	0	0	0	0	0	0	0
201	2019	NA	10	5.5	Fallow deer	Adult	Male	No	NA	NA	NA	NA	NA	NA	Yes	Yes	0	0	0	0	0	0	0	0	0	0	0	0	0	0	0	0	0	0	0	0	6	0	0	0	0	0	0	0	0	0	0	0	0
202	2019	NA	10	NA	Roe deer	Calf	Female	No	NA	NA	NA	NA	NA	NA	Yes	Yes	0	0	0	0	0	0	0	0	0	0	0	0	0	0	0	0	0	0	0	0	2	0	0	0	0	0	0	0	0	0	0	0	0
203	2019	11	10	5.5	Fallow deer	Adult	Male	No	NA	NA	NA	NA	NA	NA	Yes	Yes	0	0	0	0	0	0	0	0	0	0	0	0	0	0	0	0	0	0	0	0	1	0	0	0	0	0	0	0	0	0	0	0	0
204	2019	11	10	5.5	Fallow deer	Adult	Male	No	NA	NA	NA	NA	NA	NA	Yes	Yes	0	0	0	0	0	0	0	0	0	0	0	0	0	0	0	0	0	0	0	0	0	0	0	0	0	0	0	0	0	0	0	0	0
205	2019	NA	10	1	Roe deer	Adult	Female	No	NA	NA	NA	NA	NA	NA	Yes	Yes	0	0	0	0	0	0	0	0	0	0	0	0	0	0	0	0	0	0	0	0	4	0	0	0	0	0	0	0	0	0	0	0	0
206	2019	11	10	5.5	Fallow deer	Calf	Female	No	NA	NA	NA	NA	NA	NA	Yes	Yes	0	0	0	0	0	0	0	0	0	0	0	0	0	0	1	0	0	0	0	0	8	0	0	0	0	0	0	0	0	0	0	0	0
207	2019	16	10	5.5	Fallow deer	Adult	Female	No	NA	NA	NA	NA	NA	NA	Yes	Yes	0	0	0	0	0	0	0	0	0	0	0	0	0	0	0	0	0	0	0	0	14	0	0	0	0	0	0	0	0	0	0	0	0
208	2019	17	10	5.5	Wild boar	Yearling	Female	No	NA	NA	NA	NA	NA	NA	Yes	Yes	0	0	0	0	0	0	0	0	0	0	0	0	0	0	0	0	0	0	0	0	0	0	0	0	0	0	0	0	0	0	0	0	0
209	2019	17	10	5.5	Wild boar	Yearling	Female	No	NA	NA	NA	NA	NA	NA	Yes	Yes	0	0	0	0	0	0	0	0	0	0	0	0	0	0	0	0	0	0	0	0	0	0	0	0	0	0	0	0	0	0	0	0	0
210	2019	16	10	5.5	Fallow deer	Adult	Female	No	NA	NA	NA	NA	NA	NA	Yes	Yes	0	0	0	0	0	0	0	0	0	0	0	0	0	0	0	0	0	0	0	1	9	0	0	0	0	0	0	0	0	0	0	0	0
211	2019	17	10	2	Red deer	Adult	Male	No	NA	NA	NA	NA	NA	NA	Yes	Yes	0	0	0	0	0	0	0	0	0	0	0	0	0	0	0	0	0	0	0	0	0	0	0	0	0	0	0	0	0	0	0	0	0
212	2019	NA	10	1	Red deer	Calf	Male	No	NA	NA	NA	NA	NA	NA	Yes	Yes	0	0	0	0	0	0	0	0	0	0	0	0	0	0	0	0	0	0	0	0	1	0	0	0	0	0	0	0	0	0	0	0	0
213	2019	16	10	5.5	Roe deer	Adult	Male	No	NA	NA	NA	NA	NA	NA	Yes	Yes	0	0	0	0	0	0	0	0	0	0	0	0	0	0	0	0	0	0	0	0	0	0	0	0	0	0	0	0	0	0	0	0	0
214	2019	16	10	5.5	Roe deer	Adult	Female	No	NA	NA	NA	NA	NA	NA	Yes	No	0	0	0	0	0	0	0	0	0	0	0	0	0	NA	NA	NA	NA	NA	NA	NA	NA	NA	NA	NA	NA	NA	0	0	0	0	0	0	0
215	2019	NA	10	5.5	Red deer	Adult	Male	No	NA	NA	NA	NA	NA	NA	Yes	No	NA	NA	NA	NA	NA	NA	NA	NA	NA	NA	NA	NA	NA	NA	NA	NA	NA	NA	NA	NA	NA	NA	NA	NA	NA	NA	0	0	0	0	0	0	0
216	2019	NA	10	5.5	Fallow deer	Adult	Female	No	NA	NA	NA	NA	NA	NA	Yes	Yes	0	0	0	0	0	0	0	0	0	0	0	0	0	0	0	0	0	0	0	0	0	0	0	0	0	0	0	0	0	0	0	0	0
217	2019	NA	10	5.5	Fallow deer	Adult	Female	No	NA	NA	NA	NA	NA	NA	Yes	Yes	0	0	0	0	0	0	0	0	0	0	0	0	0	0	0	0	0	0	0	0	11	0	0	0	0	0	0	0	0	0	0	0	0
218	2019	NA	10	1	Roe deer	Adult	Male	No	NA	NA	NA	NA	NA	NA	Yes	Yes	0	0	0	0	0	0	0	0	0	0	0	0	0	0	0	0	0	0	0	0	0	1	1	0	0	1	0	0	0	0	0	0	0
219	2019	NA	10	5.5	Fallow deer	Adult	Male	No	NA	NA	NA	NA	NA	NA	Yes	Yes	0	0	0	0	0	0	0	0	0	0	0	0	0	0	0	0	0	0	0	0	4	0	0	0	0	0	0	0	0	0	0	0	0
220	2019	NA	10	5.5	Fallow deer	Adult	Male	No	NA	NA	NA	NA	NA	NA	Yes	No	NA	NA	NA	NA	NA	NA	NA	NA	NA	NA	NA	NA	NA	NA	NA	NA	NA	NA	NA	NA	NA	NA	NA	NA	NA	NA	0	0	0	0	0	0	0
221	2019	NA	10	1.5	Wild boar	Adult	Female	No	NA	NA	NA	NA	NA	NA	Yes	Yes	0	0	0	0	0	0	0	0	0	0	0	0	0	0	0	0	0	0	0	0	0	0	0	0	0	0	0	0	0	0	0	0	0
222	2019	NA	10	1.5	Wild boar	Adult	Female	No	NA	NA	NA	NA	NA	NA	Yes	Yes	0	0	0	0	0	0	0	0	0	0	0	0	0	0	0	0	0	0	0	0	0	0	0	0	0	0	0	0	0	0	0	0	0
223	2019	NA	10	1.5	Wild boar	Yearling	Female	No	NA	NA	NA	NA	NA	NA	Yes	Yes	0	0	0	0	0	0	0	0	0	0	0	0	0	0	0	0	0	0	0	0	0	0	0	0	0	0	0	0	0	0	0	0	0
224	2019	NA	10	1	Wild boar	Adult	Female	No	NA	NA	NA	NA	NA	NA	Yes	Yes	0	0	0	0	0	0	0	0	0	0	0	0	0	0	0	0	0	0	0	0	1	0	0	0	0	0	0	0	0	0	0	0	0
225	2019	16	10	1.5	Roe deer	Calf	Female	No	NA	NA	NA	NA	NA	NA	Yes	Yes	0	0	0	0	0	0	0	0	0	0	0	0	0	0	0	0	0	0	0	0	0	0	0	0	0	0	0	0	0	0	0	0	0
226	2019	17	10	2	Red deer	Adult	Male	No	NA	NA	NA	NA	NA	NA	Yes	No	NA	NA	NA	NA	NA	NA	NA	NA	NA	NA	NA	NA	NA	NA	NA	NA	NA	NA	NA	NA	NA	NA	NA	NA	NA	NA	0	0	0	0	0	0	0
227	2019	17	10	1.5	Wild boar	Yearling	Female	No	NA	NA	NA	NA	NA	NA	Yes	Yes	0	0	0	0	0	0	0	0	0	0	0	0	0	0	0	0	0	0	0	0	0	0	0	0	0	0	0	0	0	0	0	0	0
228	2019	17	10	1.5	Wild boar	Yearling	Male	No	NA	NA	NA	NA	NA	NA	Yes	Yes	0	0	0	0	0	0	0	0	0	0	0	0	0	0	0	0	0	0	0	0	0	0	0	0	0	0	0	0	0	0	0	0	0
229	2019	16	10	1.5	Fallow deer	Adult	Female	No	NA	NA	NA	NA	NA	NA	Yes	Yes	0	0	0	0	0	0	0	0	0	0	0	0	0	0	0	0	0	0	0	2	10	0	0	0	0	0	0	0	0	0	0	0	0
230	2019	16	10	1.5	Fallow deer	Adult	Female	No	NA	NA	NA	NA	NA	NA	Yes	Yes	0	0	0	0	0	0	0	0	0	0	0	0	0	0	0	0	0	0	0	0	6	0	0	0	0	0	0	0	0	0	0	0	0
231	2019	NA	10	1.5	Fallow deer	Adult	Male	No	NA	NA	NA	NA	NA	NA	Yes	Yes	0	0	0	0	0	0	0	0	0	0	0	0	0	0	0	0	0	0	0	0	1	0	0	0	0	0	0	0	0	0	0	0	0
232	2019	NA	10	5.5	Fallow deer	Adult	Male	No	NA	NA	NA	NA	NA	NA	Yes	Yes	0	0	0	0	0	0	0	0	0	0	0	0	0	0	0	0	0	0	0	0	0	0	0	0	0	0	0	0	0	0	0	0	0
233	2019	NA	10	5.5	Red deer	Calf	Male	No	NA	NA	NA	NA	NA	NA	Yes	Yes	0	0	0	0	0	0	0	0	0	0	0	0	0	0	0	0	0	0	0	0	0	0	0	0	0	0	0	0	0	0	0	0	0
234	2019	18	10	0	Fallow deer	Calf	Male	No	NA	NA	NA	NA	NA	NA	Yes	Yes	0	0	0	0	0	0	0	0	0	0	0	0	0	0	0	0	0	0	0	0	1	0	0	0	0	0	0	0	0	0	0	0	0
235	2019	1	10	1	Fallow deer	Calf	Female	No	NA	NA	NA	NA	NA	NA	Yes	Yes	0	0	0	0	0	0	0	0	0	0	0	0	0	0	0	0	0	0	0	1	6	0	0	0	0	0	0	0	0	0	0	0	0
236	2019	19	10	5	Fallow deer	Adult	Female	No	NA	NA	NA	NA	NA	NA	Yes	No	0	0	0	0	0	0	0	0	0	0	0	0	0	0	0	0	0	0	0	2	5	0	0	0	0	0	0	0	0	0	0	0	0
237	2019	20	10	3	Fallow deer	Calf	Male	No	NA	NA	NA	NA	NA	NA	Yes	No	NA	NA	NA	NA	NA	NA	NA	NA	NA	NA	NA	NA	NA	NA	NA	NA	NA	NA	NA	NA	NA	NA	NA	NA	NA	NA	0	0	0	0	0	0	0
238	2019	20	10	3	Fallow deer	Calf	Male	No	NA	NA	NA	NA	NA	NA	Yes	No	NA	NA	NA	NA	NA	NA	NA	NA	NA	NA	NA	NA	NA	NA	NA	NA	NA	NA	NA	NA	NA	NA	NA	NA	NA	NA	0	0	0	0	0	0	0
239	2019	20	10	3	Fallow deer	Calf	Female	No	NA	NA	NA	NA	NA	NA	Yes	No	NA	NA	NA	NA	NA	NA	NA	NA	NA	NA	NA	NA	NA	NA	NA	NA	NA	NA	NA	NA	NA	NA	NA	NA	NA	NA	0	0	0	0	0	0	0
240	2019	19	10	5	Wild boar	Adult	Male	No	NA	NA	NA	NA	NA	NA	Yes	No	NA	NA	NA	NA	NA	NA	NA	NA	NA	NA	NA	NA	NA	NA	NA	NA	NA	NA	NA	NA	NA	NA	NA	NA	NA	NA	0	0	0	0	0	0	0
241	2019	20	10	3	Fallow deer	Calf	Male	No	NA	NA	NA	NA	NA	NA	Yes	No	NA	NA	NA	NA	NA	NA	NA	NA	NA	NA	NA	NA	NA	NA	NA	NA	NA	NA	NA	NA	NA	NA	NA	NA	NA	NA	0	0	0	0	0	0	0
242	2019	1	10	5	Wild boar	Adult	Female	No	NA	NA	NA	NA	NA	NA	Yes	Yes	0	0	0	0	0	0	0	0	0	0	0	0	0	0	0	0	0	0	0	0	0	0	0	0	0	0	0	0	0	0	0	0	0
243	2019	20	10	3	Wild boar	Adult	Male	No	NA	NA	NA	NA	NA	NA	Yes	Yes	0	0	0	0	0	0	0	0	0	0	0	0	0	0	0	0	0	0	0	0	0	0	0	0	0	0	0	0	0	0	0	0	0
244	2019	21	10	1	Wild boar	Yearling	Female	No	NA	NA	NA	NA	NA	NA	Yes	Yes	0	0	0	0	0	0	0	0	0	0	0	0	0	0	0	0	0	0	0	0	0	0	0	0	0	0	0	0	0	0	0	0	0
245	2019	18	10	2	Fallow deer	Adult	Female	No	NA	NA	NA	NA	NA	NA	Yes	Yes	0	0	0	0	0	0	0	0	0	0	0	0	0	0	0	0	0	0	0	0	13	0	0	0	0	0	0	0	0	0	0	0	0
246	2019	22	10	5	Moose	Calf	Male	No	NA	NA	NA	NA	NA	NA	Yes	Yes	0	0	0	0	0	0	0	0	0	0	0	0	0	0	0	0	0	0	0	0	0	0	0	0	0	0	0	0	0	0	0	0	0
247	2019	21	10	1	Fallow deer	Adult	Female	No	NA	NA	NA	NA	NA	NA	Yes	No	NA	NA	NA	NA	NA	NA	NA	NA	NA	NA	NA	NA	NA	NA	NA	NA	NA	NA	NA	NA	NA	NA	NA	NA	NA	NA	0	0	0	0	0	0	0
248	2019	23	10	2	Red deer	Adult	Male	No	NA	NA	NA	NA	NA	NA	Yes	No	NA	NA	NA	NA	NA	NA	NA	NA	NA	NA	NA	NA	NA	NA	NA	NA	NA	NA	NA	NA	NA	NA	NA	NA	NA	NA	0	0	0	0	0	0	0
249	2019	24	10	4	Wild boar	Adult	Female	No	NA	NA	NA	NA	NA	NA	Yes	Yes	0	0	0	0	0	0	0	0	0	0	0	0	0	0	0	0	0	0	0	0	0	0	0	0	0	0	0	0	0	0	0	0	0
250	2019	24	10	4	Wild boar	Yearling	Female	No	NA	NA	NA	NA	NA	NA	Yes	Yes	0	0	0	0	0	0	0	0	0	0	0	0	0	0	0	0	0	0	0	0	0	0	0	0	0	0	0	0	0	0	0	0	0
251	2019	1	10	5	Fallow deer	Adult	Male	No	NA	NA	NA	NA	NA	NA	Yes	No	NA	NA	NA	NA	NA	NA	NA	NA	NA	NA	NA	NA	NA	NA	NA	NA	NA	NA	NA	NA	NA	NA	NA	NA	NA	NA	0	0	0	0	0	0	0
252	2019	25	10	0	Red deer	Adult	Female	Yes	+	1	-	B.divergens & B.venatorum	-	-	Yes	Yes	0	0	0	0	0	0	0	0	0	0	0	0	0	0	0	0	0	0	0	0	0	0	0	0	0	0	0	0	0	0	0	0	0
253	2019	25	10	0	Wild boar	Yearling	Female	Yes	+	Unknown	-	-	-	-	Yes	Yes	0	0	0	0	0	0	0	0	0	0	0	0	0	0	0	0	0	0	0	0	0	0	0	0	0	0	0	0	0	0	0	0	0
254	2019	25	10	0	Wild boar	Yearling	Female	Yes	-	NA	-	-	-	-	Yes	Yes	0	0	0	0	0	0	0	0	0	0	0	0	0	0	0	0	0	0	0	0	1	0	0	0	0	0	0	0	0	0	0	0	0
255	2019	25	10	0	Wild boar	Yearling	Female	Yes	-	NA	-	-	-	-	Yes	Yes	0	0	0	0	0	0	0	0	0	0	0	0	0	0	0	0	0	0	0	0	1	0	0	0	0	0	0	0	0	0	0	0	0
256	2019	25	10	0	Wild boar	Adult	Female	Yes	-	NA	-	-	-	-	Yes	Yes	0	0	0	0	0	0	0	0	0	0	0	0	0	0	0	0	0	0	0	0	0	0	0	0	0	0	0	0	0	0	0	0	0
257	2019	25	10	0	Red deer	Calf	Female	Yes	+	1	-	B.divergens & B.venatorum	-	-	Yes	Yes	0	0	0	0	0	0	0	0	0	0	0	0	0	0	0	0	0	0	0	0	0	0	0	0	0	0	0	0	0	0	0	0	0
258	2019	25	10	0	Red deer	Calf	Male	Yes	+	1	-	B.divergens	-	-	Yes	Yes	0	0	0	0	0	0	0	0	0	0	0	0	0	0	0	0	0	0	0	0	0	0	0	0	0	0	0	0	0	0	0	0	0
259	2019	25	10	0	Red deer	Adult	Female	Yes	+	1	-	B.divergens	-	-	Yes	Yes	0	0	0	0	0	0	0	0	0	0	0	0	0	0	0	0	0	0	0	0	0	0	0	0	0	0	0	0	0	0	0	0	0
260	2019	25	10	1	Fallow deer	adult	Female	Yes	+	1	-	-	-	-	Yes	Yes	0	0	0	0	0	0	0	0	0	0	0	0	0	0	0	0	0	0	0	1	7	0	0	0	0	0	0	0	0	0	0	0	0
261	2019	25	10	1	Red deer	Calf	Female	Yes	+	1	-	B.divergens	-	-	Yes	Yes	0	0	0	0	0	0	0	0	0	0	0	0	0	0	0	1	NA	NA	1	0	0	0	0	0	0	0	0	0	0	0	0	0	0
262	2019	25	10	1	Red deer	Calf	Male	No	NA	NA	NA	NA	NA	NA	Yes	Yes	0	0	0	0	0	0	0	0	0	0	0	0	0	0	0	0	0	0	0	0	0	0	0	0	0	0	0	0	0	0	0	0	0
263	2019	23	10	2	Fallow deer	Calf	Male	No	NA	NA	NA	NA	NA	NA	Yes	Yes	0	0	0	0	0	0	0	0	0	0	0	0	0	0	1	0	0	0	0	0	6	0	0	0	0	0	0	0	0	0	0	0	0
264	2019	23	10	2	Fallow deer	Calf	Male	No	NA	NA	NA	NA	NA	NA	Yes	Yes	0	0	0	0	0	0	0	0	0	0	0	0	0	0	0	0	0	0	0	0	4	0	0	0	0	0	0	0	0	0	0	0	0
265	2019	23	10	2	Fallow deer	Adult	Male	No	NA	NA	NA	NA	NA	NA	Yes	Yes	0	0	0	0	0	0	0	0	0	0	0	0	0	0	0	0	0	0	0	0	8	0	0	0	0	0	0	0	0	0	0	0	0
266	2019	25	10	1	Wild boar	Adult	Female	No	NA	NA	NA	NA	NA	NA	Yes	Yes	0	0	0	0	0	0	0	0	0	0	0	0	0	0	0	0	0	0	0	0	0	0	0	0	0	0	0	0	0	0	0	0	0
267	2019	25	10	1	Wild boar	Yearling	Female	No	NA	NA	NA	NA	NA	NA	Yes	Yes	0	0	0	0	0	0	0	0	0	0	0	0	0	0	0	0	0	0	0	0	0	0	0	0	0	0	0	0	0	0	0	0	0
268	2019	25	10	1	Wild boar	Yearling	Female	No	NA	NA	NA	NA	NA	NA	Yes	Yes	0	0	0	0	0	0	0	0	0	0	0	0	0	0	0	0	0	0	0	0	0	0	0	0	0	0	0	0	0	0	0	0	0
269	2019	23	10	2	Fallow deer	Calf	Male	No	NA	NA	NA	NA	NA	NA	Yes	Yes	0	0	0	0	0	0	0	0	0	0	0	0	0	0	0	0	0	0	0	0	6	0	0	0	0	0	0	0	0	0	0	0	0
270	2019	25	10	1	Red deer	Calf	Female	No	NA	NA	NA	NA	NA	NA	Yes	Yes	0	0	0	0	0	0	0	0	0	0	0	0	0	0	0	0	0	0	0	0	0	0	0	0	0	0	0	0	0	0	0	0	0
271	2019	3	11	0	Red deer	Calf	Female	No	NA	NA	NA	NA	NA	NA	Yes	Yes	0	0	0	0	0	0	0	0	0	0	0	0	0	0	0	0	0	0	0	0	1	0	0	0	0	0	0	0	0	0	0	0	0
272	2019	3	11	0	Red deer	Adult	Female	No	NA	NA	NA	NA	NA	NA	Yes	Yes	0	0	0	0	0	0	0	0	0	0	0	0	0	0	0	0	0	0	0	0	1	0	0	0	0	0	0	0	0	0	0	0	0
273	2019	3	11	3	Fallow deer	Calf	Male	No	NA	NA	NA	NA	NA	NA	Yes	Yes	0	0	0	0	0	0	0	0	0	0	0	0	0	0	0	0	0	0	0	0	5	0	0	0	0	0	0	0	0	0	0	0	0
274	2019	4	11	0	Moose	Adult	Male	No	NA	NA	NA	NA	NA	NA	Yes	Yes	0	0	0	0	0	0	0	0	0	0	0	0	0	0	0	0	0	0	0	0	0	0	0	0	0	0	0	0	0	0	0	0	0
275	2019	4	11	0	Red deer	Adult	Female	No	NA	NA	NA	NA	NA	NA	Yes	Yes	0	0	0	0	0	0	0	0	0	0	0	0	0	0	0	0	0	0	0	0	0	0	0	0	0	0	0	0	0	0	0	0	0
276	2019	4	11	0	Red deer	Adult	Female	No	NA	NA	NA	NA	NA	NA	Yes	Yes	0	0	0	0	0	0	0	0	0	0	0	0	0	0	0	0	0	0	0	0	2	0	0	0	0	0	0	0	0	0	0	0	0
277	2019	4	11	0	Red deer	Calf	Male	No	NA	NA	NA	NA	NA	NA	Yes	Yes	0	0	0	0	0	0	0	0	0	0	0	0	0	0	0	0	0	0	0	0	0	0	0	0	0	0	0	0	0	0	0	0	0
278	2019	4	11	0	Red deer	Adult	Female	No	NA	NA	NA	NA	NA	NA	Yes	Yes	0	0	0	0	0	0	0	0	0	0	0	0	0	0	0	0	0	0	0	0	0	0	0	0	0	0	0	0	0	0	0	0	0
279	2019	4	11	0	Red deer	Adult	Female	No	NA	NA	NA	NA	NA	NA	Yes	Yes	0	0	0	0	0	0	0	0	0	0	0	0	0	0	0	0	0	0	0	0	1	0	0	0	0	0	0	0	0	0	0	0	0
280	2019	4	11	0	Red deer	Adult	Female	No	NA	NA	NA	NA	NA	NA	Yes	No	NA	NA	NA	NA	NA	NA	NA	NA	NA	NA	NA	NA	NA	NA	NA	NA	NA	NA	NA	NA	NA	NA	NA	NA	NA	NA	NA	NA	NA	NA	NA	NA	NA
281	2019	1	11	0	Fallow deer	Adult	Female	Yes	+	NA	-	-	-	-	Yes	Yes	0	0	0	0	0	0	0	0	0	0	0	0	0	0	0	0	0	0	0	0	1	0	0	0	0	0	0	0	0	0	0	0	0
282	2019	1	11	0	Fallow deer	Adult	Female	Yes	+	NA	-	-	-	-	Yes	Yes	0	0	0	0	0	0	0	0	0	0	0	0	0	0	0	0	0	0	0	0	0	0	0	0	0	0	0	0	0	0	0	0	0
283	2019	1	11	0	Fallow deer	Calf	Male	Yes	+	1	-	-	-	-	Yes	Yes	0	0	0	0	0	0	0	0	0	0	0	0	0	0	0	0	0	0	0	0	3	0	0	0	0	0	0	0	0	0	0	0	0
284	2019	1	11	0	Fallow deer	Adult	Female	Yes	+	NA	-	-	-	-	Yes	Yes	0	0	0	0	0	0	0	0	0	0	0	0	0	0	0	0	0	0	0	0	0	0	0	0	0	0	0	0	0	0	0	0	0
285	2019	1	11	0	Fallow deer	Calf	Male	Yes	+	Unknown	-	-	-	-	Yes	Yes	0	0	0	0	0	0	0	0	0	0	0	0	0	0	0	0	0	0	0	0	0	0	0	0	0	0	0	0	0	0	0	0	0
286	2019	13	11	0	Moose	Adult	Female	No	NA	NA	NA	NA	NA	NA	Yes	No	0	0	0	0	0	0	0	0	0	0	0	0	0	0	0	0	0	0	0	0	0	0	0	0	0	0	0	0	0	0	0	0	0
287	2019	13	11	0	Moose	Adult	Male	No	NA	NA	NA	NA	NA	NA	Yes	No	0	0	0	0	0	0	0	0	0	0	0	0	0	0	0	0	0	0	0	0	0	0	0	0	0	0	0	0	0	0	0	0	0
288	2019	13	11	0	Wild boar	Yearling	Male	No	NA	NA	NA	NA	NA	NA	Yes	Yes	0	0	0	0	0	0	0	0	0	0	0	0	0	0	0	0	0	0	0	0	0	0	0	0	0	0	0	0	0	0	0	0	0
289	2019	13	11	0	Wild boar	Yearling	Female	No	NA	NA	NA	NA	NA	NA	Yes	Yes	0	0	0	0	0	0	0	0	0	0	0	0	0	0	0	0	0	0	0	0	0	0	0	0	0	0	0	0	0	0	0	0	0
290	2019	13	11	NA	Fallow deer	Calf	Male	No	NA	NA	NA	NA	NA	NA	Yes	Yes	0	0	0	0	0	0	0	0	0	0	0	0	0	0	0	0	0	0	0	0	7	0	0	0	0	0	0	0	0	0	0	0	0
291	2019	13	11	NA	Fallow deer	Calf	Female	No	NA	NA	NA	NA	NA	NA	Yes	Yes	0	0	0	0	0	0	0	0	0	0	0	0	0	0	0	0	0	0	0	0	4	0	0	0	0	0	0	0	0	0	0	0	0
292	2019	13	11	NA	Red deer	Calf	Female	No	NA	NA	NA	NA	NA	NA	Yes	Yes	0	0	0	0	0	0	0	0	0	0	0	0	0	0	0	0	0	0	0	0	1	0	0	0	0	0	0	0	0	0	0	0	0
293	2019	13	11	NA	Fallow deer	Adult	Male	No	NA	NA	NA	NA	NA	NA	Yes	Yes	0	0	0	0	0	0	0	0	0	0	0	0	0	0	0	0	0	0	0	0	0	0	0	0	0	0	0	0	0	0	0	0	0
294	2019	13	11	0	Fallow deer	Adult	Female	No	NA	NA	NA	NA	NA	NA	Yes	Yes	0	0	0	0	0	0	0	0	0	0	0	0	0	0	0	0	0	0	0	0	9	0	0	0	0	0	0	0	0	0	0	0	0
295	2019	13	11	0	Fallow deer	Adult	Male	No	NA	NA	NA	NA	NA	NA	Yes	Yes	0	0	0	0	0	0	0	0	0	0	0	0	0	0	0	0	0	0	0	1	14	0	0	0	0	0	0	0	0	0	0	0	0
296	2019	14	11	0	Roe deer	Adult	Female	Yes	+	2	-	B.capreoli & B.divergens & B. venatorum	-	-	Yes	Yes	0	0	0	0	0	0	0	0	0	0	0	0	0	0	0	0	0	0	0	0	0	0	0	0	0	0	0	0	0	0	0	0	0
297	2019	14	11	0	Red deer	Calf	Male	Yes	+	1	-	B. venatorum	-	-	Yes	Yes	0	0	0	0	0	0	0	0	0	0	0	0	0	0	0	0	0	0	0	0	0	0	0	0	0	0	0	0	0	0	0	0	0
298	2019	14	11	0	Wild boar	Yearling	Female	Yes	+	NA	-	-	-	-	Yes	Yes	0	0	0	0	0	0	0	0	0	0	0	0	0	0	0	0	0	0	0	0	0	1	1	0	0	0	0	0	0	0	0	0	0
299	2019	14	11	0	Moose	Calf	Male	Yes	+	NA	-	No	-	-	Yes	Yes	0	0	0	0	0	0	0	0	0	0	0	0	0	0	0	0	0	0	0	0	0	0	0	0	0	0	0	0	0	0	0	0	0
300	2019	14	11	0	Wild boar	Yearling	Male	Yes	+	NA	-	-	-	-	Yes	Yes	0	0	0	0	0	0	0	0	0	0	0	0	0	0	0	0	0	0	0	0	0	0	0	0	0	0	0	0	0	0	0	0	0
301	2019	14	11	0	Wild boar	Yearling	Female	No	NA	NA	NA	NA	NA	NA	Yes	Yes	0	0	0	0	0	0	0	0	0	0	0	0	0	0	0	0	0	0	0	0	0	0	0	0	0	0	0	0	0	0	0	0	0
302	2019	14	11	0	Wild boar	Yearling	Male	Yes	+	NA	-	-	-	-	Yes	Yes	0	0	0	0	0	0	0	0	0	0	0	0	0	0	0	0	0	0	0	0	0	0	0	0	0	0	0	0	0	0	0	0	0
303	2019	14	11	0	Red deer	Adult	Female	Yes	+	NA	-	No	-	-	Yes	Yes	0	0	0	0	0	0	0	0	0	0	0	0	0	0	0	0	0	0	0	0	0	0	0	0	0	0	0	0	0	0	0	0	0
304	2019	14	11	0	Red deer	Calf	Male	Yes	+	1	-	B.divergens & B.venatorum	-	-	Yes	Yes	0	0	0	0	0	0	0	0	0	0	0	0	0	0	0	0	0	0	0	0	1	0	0	0	0	0	0	0	0	0	0	0	0
305	2019	14	11	0	Red deer	Calf	Female	Yes	+	1	-	No	-	-	Yes	Yes	0	0	0	0	0	0	0	0	0	0	0	0	0	0	0	0	0	0	0	0	0	0	0	0	0	0	0	0	0	0	0	0	0
306	2019	14	11	0	Red deer	Calf	Male	Yes	+	1	-	B.divergens	-	-	Yes	Yes	0	0	0	0	0	0	0	0	0	0	0	0	0	0	0	0	0	0	0	0	0	0	0	0	0	0	0	0	0	0	0	0	0
307	2019	14	11	0	Red deer	Adult	Female	Yes	+	Unknown	-	-	-	-	Yes	Yes	0	0	0	0	0	0	0	0	0	0	0	0	0	0	0	0	0	0	0	0	1	0	0	0	0	0	0	0	0	0	0	0	0
308	2019	14	11	0	Red deer	Calf	Male	Yes	+	NA	-	No	-	-	Yes	Yes	0	0	0	0	0	0	0	0	0	0	0	0	0	0	0	0	0	0	0	0	0	0	0	0	0	0	0	0	0	0	0	0	0
309	2019	14	11	0	Red deer	Calf	Male	Yes	+	1	-	No	-	-	Yes	Yes	0	0	0	0	0	0	0	0	0	0	0	0	0	0	0	0	0	0	0	0	0	0	0	0	0	0	0	0	0	0	0	0	0
310	2019	26	11	1.5	Roe deer	adult	Male	No	NA	NA	NA	NA	NA	NA	Yes	Yes	0	0	0	0	0	0	0	0	0	0	0	0	0	0	0	0	0	0	0	0	0	0	0	0	0	0	0	0	0	0	0	0	0
311	2019	26	11	1.5	Roe deer	Adult	Male	No	NA	NA	NA	NA	NA	NA	Yes	Yes	0	0	0	0	0	0	0	0	0	0	0	0	0	0	0	0	0	0	0	0	1	0	0	0	0	0	0	0	0	0	0	0	0
312	2019	26	11	1.5	Roe deer	Adult	Male	No	NA	NA	NA	NA	NA	NA	Yes	No	0	0	0	0	0	0	0	0	0	0	0	0	0	0	0	0	0	0	0	0	1	0	0	0	0	0	0	0	0	0	0	0	0
313	2019	26	11	1.5	Roe deer	Adult	Male	No	NA	NA	NA	NA	NA	NA	Yes	Yes	0	0	0	0	0	0	0	0	0	0	0	0	0	0	0	0	0	0	0	0	0	0	0	0	0	0	0	0	0	0	0	0	0
314	2019	26	11	1.5	Roe deer	Adult	Female	No	NA	NA	NA	NA	NA	NA	Yes	Yes	0	0	0	0	0	0	0	0	0	0	0	0	0	0	0	0	0	0	0	0	1	0	0	0	0	0	0	0	0	0	0	0	0
315	2019	26	11	1.5	Red deer	Calf	Male	No	NA	NA	NA	NA	NA	NA	Yes	Yes	0	0	0	0	0	0	0	0	0	0	0	0	0	0	0	0	0	0	0	0	0	0	0	0	0	0	0	0	0	0	0	0	0
316	2019	26	11	1.5	Red deer	Calf	Female	No	NA	NA	NA	NA	NA	NA	Yes	Yes	0	0	0	0	0	0	0	0	0	0	0	0	0	0	0	0	0	0	0	0	0	0	0	0	0	0	0	0	0	0	0	0	0
317	2019	26	11	1.5	Wild boar	Yearling	Female	No	NA	NA	NA	NA	NA	NA	Yes	Yes	0	0	0	0	0	0	0	0	0	0	0	0	0	0	0	0	0	0	0	0	0	0	0	0	0	0	0	0	0	0	0	0	0
318	2019	26	11	1.5	Red deer	Adult	Male	No	NA	NA	NA	NA	NA	NA	Yes	Yes	0	0	0	0	0	0	0	0	0	0	0	0	0	0	0	0	0	0	0	0	0	0	0	0	0	0	0	0	0	0	0	0	0
319	2019	26	11	1.5	Wild boar	Yearling	Female	No	NA	NA	NA	NA	NA	NA	Yes	Yes	0	0	0	0	0	0	0	0	0	0	0	0	0	0	0	0	0	0	0	0	0	0	0	0	0	0	0	0	0	0	0	0	0
320	2019	26	11	1.5	Wild boar	Yearling	Male	No	NA	NA	NA	NA	NA	NA	Yes	Yes	0	0	0	0	0	0	0	0	0	0	0	0	0	0	0	0	0	0	0	0	0	0	0	0	0	0	0	0	0	0	0	0	0
321	2019	26	11	1.5	Red deer	Calf	Male	No	NA	NA	NA	NA	NA	NA	Yes	Yes	0	0	0	0	0	0	0	0	0	0	0	0	0	0	0	0	0	0	0	0	0	0	0	0	0	0	0	0	0	0	0	0	0
322	2019	26	11	1.5	Wild boar	Yearling	Male	No	NA	NA	NA	NA	NA	NA	Yes	Yes	0	0	0	0	0	0	0	0	0	0	0	0	0	0	0	0	0	0	0	0	0	0	0	0	0	0	0	0	0	0	0	0	0
323	2019	26	11	1.5	Fallow deer	Adult	Female	No	NA	NA	NA	NA	NA	NA	Yes	Yes	0	0	0	0	0	0	0	0	0	0	0	0	0	0	0	0	0	0	0	0	0	0	0	0	0	0	0	0	0	0	0	0	0
324	2019	26	11	1.5	Wild boar	Adult	Female	No	NA	NA	NA	NA	NA	NA	Yes	Yes	0	0	0	0	0	0	0	0	0	0	0	0	0	0	0	0	0	0	0	0	0	0	0	0	0	0	0	0	0	0	0	0	0
325	2019	26	11	1.5	Wild boar	Yearling	Female	No	NA	NA	NA	NA	NA	NA	Yes	Yes	0	0	0	0	0	0	0	0	0	0	0	0	0	0	0	0	0	0	0	0	0	0	0	0	0	0	0	0	0	0	0	0	0
326	2019	26	11	1.5	Wild boar	Yearling	Male	No	NA	NA	NA	NA	NA	NA	Yes	Yes	0	0	0	0	0	0	0	0	0	0	0	0	0	0	0	0	0	0	0	0	0	0	0	0	0	0	0	0	0	0	0	0	0
327	2019	26	11	1.5	Red deer	Calf	Male	No	NA	NA	NA	NA	NA	NA	Yes	Yes	0	0	0	0	0	0	0	0	0	0	0	0	0	0	0	0	0	0	0	0	0	0	0	0	0	0	0	0	0	0	0	0	0
328	2019	26	11	1.5	Wild boar	Adult	Male	No	NA	NA	NA	NA	NA	NA	Yes	Yes	0	0	0	0	0	0	0	0	0	0	0	0	0	0	0	0	0	0	0	0	0	0	0	0	0	0	0	0	0	0	0	0	0
329	2019	26	11	1.5	Fallow deer	Calf	Male	No	NA	NA	NA	NA	NA	NA	Yes	Yes	0	0	0	0	0	0	0	0	0	0	0	0	0	0	0	0	0	0	0	0	0	0	0	0	0	0	0	0	0	0	0	0	0
330	2019	26	11	1.5	Fallow deer	Calf	Female	No	NA	NA	NA	NA	NA	NA	Yes	Yes	0	0	0	0	0	0	0	0	0	0	0	0	0	0	0	0	0	0	0	0	3	0	0	0	0	0	0	0	0	0	0	0	0
331	2019	26	11	1.5	Fallow deer	Adult	Female	No	NA	NA	NA	NA	NA	NA	Yes	Yes	0	0	0	0	0	0	0	0	0	0	0	0	0	0	0	0	0	0	0	0	1	0	0	0	0	0	0	0	0	0	0	0	0
332	2019	26	11	1.5	Fallow deer	Calf	Male	No	NA	NA	NA	NA	NA	NA	Yes	Yes	0	0	0	0	0	0	0	0	0	0	0	0	0	0	0	0	0	0	0	0	0	0	0	0	0	0	0	0	0	0	0	0	0
333	2019	26	11	1.5	Fallow deer	Calf	Female	No	NA	NA	NA	NA	NA	NA	Yes	Yes	0	0	0	0	0	0	0	0	0	0	0	0	0	0	0	0	0	0	0	0	0	0	0	0	0	0	0	0	0	0	0	0	0
334	2019	26	11	1.5	Fallow deer	Calf	Female	No	NA	NA	NA	NA	NA	NA	Yes	Yes	0	0	0	0	0	0	0	0	0	0	0	0	0	0	0	0	0	0	0	0	1	0	0	0	0	0	0	0	0	0	0	0	0
335	2019	26	11	1.5	Fallow deer	Adult	Female	No	NA	NA	NA	NA	NA	NA	Yes	No	0	0	0	0	0	0	0	0	0	0	0	0	0	0	0	0	0	0	0	0	0	0	0	0	0	0	0	0	0	0	0	0	0
336	2019	26	11	1.5	Fallow deer	Calf	Male	No	NA	NA	NA	NA	NA	NA	Yes	Yes	0	0	0	0	0	0	0	0	0	0	0	0	0	0	0	0	0	0	0	2	4	0	0	0	0	0	0	0	0	0	0	0	0
[truncated: 94 more columns]

## Sheet: Ticks on ungulates
Tick-ID	Year	Stage	Tick-status1	Host-ID	Species	Determination	qPCR.res.Msp2	cPCR.Aphag	Seq.ecotype.Aphag	qPCR.res.ITS	qPCR.res.18S	cPCR.Cox1N	cPCR.18S	cPCR.cap	cPCR.div	cPCR.ven	Bab.Sequencing	Bab.res	qPCR.Bor.OspA	qPCR.Bor.FlaB	qPCR.B.burgdorferisl	cPCR.Bborgsl	Seq.spp.Bborgsl	qPCR.B.miyamotoi
1	2018	F	Attached	60	Fallow deer	No	1	NA	NA	0	0	NA	NA	NA	NA	NA	NA	-	-	-	0	NA	-	0
2	2018	F	Attached	60	Fallow deer	No	1	NA	NA	0	0	NA	NA	NA	NA	NA	NA	-	-	-	0	NA	-	0
3	2018	F	Attached	60	Fallow deer	No	1	NA	NA	0	0	NA	NA	NA	NA	NA	NA	-	-	-	0	NA	-	0
4	2018	N	Attached	60	Fallow deer	No	1	NA	NA	0	0	NA	NA	NA	NA	NA	NA	-	-	-	0	NA	-	0
5	2018	N	Attached	60	Fallow deer	No	1	NA	NA	0	0	NA	NA	NA	NA	NA	NA	-	-	-	0	NA	-	0
6	2018	N	Attached	60	Fallow deer	No	1	NA	NA	0	0	NA	NA	NA	NA	NA	NA	-	-	-	0	NA	-	0
7	2018	N	Attached	60	Fallow deer	No	1	NA	NA	0	0	NA	NA	NA	NA	NA	NA	-	-	-	0	NA	-	0
8	2018	N	Attached	60	Fallow deer	No	1	NA	NA	0	0	NA	NA	NA	NA	NA	NA	-	-	-	0	NA	-	0
9	2018	N	Attached	60	Fallow deer	No	0	NA	NA	0	0	NA	NA	NA	NA	NA	NA	-	-	-	0	NA	-	0
10	2018	N	Attached	60	Fallow deer	No	1	NA	NA	0	0	NA	NA	NA	NA	NA	NA	-	-	-	0	NA	-	0
11	2018	F	Attached	44	Red deer	No	1	NA	NA	0	0	NA	NA	NA	NA	NA	NA	-	-	-	0	NA	-	0
12	2018	F	Attached	44	Red deer	No	1	NA	NA	0	0	NA	NA	NA	NA	NA	NA	-	-	-	0	NA	-	0
13	2018	F	Attached	44	Red deer	No	1	NA	NA	0	0	NA	NA	NA	NA	NA	NA	-	-	-	0	NA	-	0
14	2018	F	Attached	44	Red deer	No	1	NA	NA	0	0	NA	NA	NA	NA	NA	NA	-	-	-	0	NA	-	0
15	2018	F	Attached	44	Red deer	No	1	NA	NA	0	0	NA	NA	NA	NA	NA	NA	-	-	-	0	NA	-	0
16	2018	F	Attached	44	Red deer	No	1	NA	NA	0	0	NA	NA	NA	NA	NA	NA	-	-	-	0	NA	-	0
17	2018	F	Attached	44	Red deer	No	1	NA	NA	0	0	NA	NA	NA	NA	NA	NA	-	-	-	0	NA	-	0
18	2018	F	Attached	44	Red deer	No	1	NA	NA	0	0	NA	NA	NA	NA	NA	NA	-	-	-	0	NA	-	0
19	2018	F	Attached	44	Red deer	No	1	NA	NA	0	0	NA	NA	NA	NA	NA	NA	-	-	-	0	NA	-	0
20	2018	F	Attached	44	Red deer	No	1	NA	NA	0	0	NA	NA	NA	NA	NA	NA	-	-	-	0	NA	-	0
21	2018	F	Attached	44	Red deer	No	1	NA	NA	0	0	NA	NA	NA	NA	NA	NA	-	-	-	0	NA	-	0
22	2018	F	Attached	44	Red deer	No	1	NA	NA	0	0	NA	NA	NA	NA	NA	NA	-	-	-	0	NA	-	0
23	2018	F	Attached	44	Red deer	No	1	NA	NA	0	0	NA	NA	NA	NA	NA	NA	-	-	-	0	NA	-	0
24	2018	F	Attached	44	Red deer	No	1	NA	NA	0	0	NA	NA	NA	NA	NA	NA	-	-	-	0	NA	-	0
25	2018	F	Attached	44	Red deer	No	1	NA	NA	0	0	NA	NA	NA	NA	NA	NA	-	-	-	0	NA	-	0
26	2018	F	Attached	44	Red deer	No	1	NA	NA	0	0	NA	NA	NA	NA	NA	NA	-	-	-	0	NA	-	0
27	2018	F	Attached	44	Red deer	No	1	NA	NA	0	0	NA	NA	NA	NA	NA	NA	-	-	-	0	NA	-	0
28	2018	F	Attached	44	Red deer	No	1	NA	NA	0	0	NA	NA	NA	NA	NA	NA	-	-	-	0	NA	-	0
29	2018	F	Attached	44	Red deer	No	1	NA	NA	0	0	NA	NA	NA	NA	NA	NA	-	-	-	0	NA	-	0
30	2018	F	Attached	73	Fallow deer	No	1	NA	NA	0	0	NA	NA	NA	NA	NA	NA	-	-	-	0	NA	-	0
31	2018	F	Attached	73	Fallow deer	No	1	NA	NA	0	0	NA	NA	NA	NA	NA	NA	-	-	+	1	NA	No	1
32	2018	F	Attached	73	Fallow deer	No	1	NA	NA	0	0	NA	NA	NA	NA	NA	NA	-	-	-	0	NA	-	0
33	2018	F	Attached	73	Fallow deer	No	1	NA	NA	0	0	NA	NA	NA	NA	NA	NA	-	-	-	0	NA	-	0
34	2018	F	Attached	73	Fallow deer	No	1	NA	NA	0	0	NA	NA	NA	NA	NA	NA	-	-	-	0	NA	-	0
35	2018	N	Attached	73	Fallow deer	No	1	NA	NA	0	0	NA	NA	NA	NA	NA	NA	-	-	-	0	NA	-	0
36	2018	N	Attached	73	Fallow deer	No	1	NA	NA	0	0	NA	NA	NA	NA	NA	NA	-	-	-	0	NA	-	0
37	2018	N	Attached	73	Fallow deer	No	1	NA	NA	0	0	NA	NA	NA	NA	NA	NA	-	-	-	0	NA	-	0
38	2018	N	Attached	73	Fallow deer	No	1	NA	NA	0	0	NA	NA	NA	NA	NA	NA	-	-	-	0	NA	-	1
39	2018	N	Attached	73	Fallow deer	No	1	NA	NA	0	0	NA	NA	NA	NA	NA	NA	-	-	-	0	NA	-	0
40	2018	F	Attached	43	Red deer	No	1	NA	NA	0	0	NA	NA	NA	NA	NA	NA	-	-	-	0	NA	-	0
41	2018	F	Attached	43	Red deer	No	1	NA	NA	1	0	NA	NA	NA	NA	NA	NA	B.microti	-	-	0	NA	-	0
42	2018	F	Attached	43	Red deer	No	1	NA	NA	0	0	NA	NA	NA	NA	NA	NA	-	-	-	0	NA	-	0
43	2018	F	Attached	43	Red deer	No	1	NA	NA	0	0	NA	NA	NA	NA	NA	NA	-	-	-	0	NA	-	0
44	2018	F	Attached	43	Red deer	No	1	NA	NA	0	1	-	+	-	-	-	Yes	B.divergens	-	-	0	NA	-	0
45	2018	F	Attached	43	Red deer	No	1	NA	NA	0	0	NA	NA	NA	NA	NA	NA	-	-	-	0	NA	-	0
46	2018	F	Attached	43	Red deer	No	1	NA	NA	0	0	NA	NA	NA	NA	NA	NA	-	-	-	0	NA	-	0
47	2018	F	Attached	43	Red deer	No	1	NA	NA	0	1	NA	NA	NA	NA	NA	NA	No	-	-	0	NA	-	0
48	2018	F	Attached	43	Red deer	No	1	NA	NA	0	0	NA	NA	NA	NA	NA	NA	-	-	-	0	NA	-	0
49	2018	F	Attached	43	Red deer	No	1	NA	NA	0	0	NA	NA	NA	NA	NA	NA	-	-	-	0	NA	-	0
50	2018	F	Attached	43	Red deer	No	1	NA	NA	0	0	NA	NA	NA	NA	NA	NA	-	-	-	0	NA	-	0
51	2018	F	Attached	74	Moose	No	1	NA	NA	0	0	NA	NA	NA	NA	NA	NA	-	-	-	0	NA	-	0
52	2018	F	Attached	74	Moose	No	1	NA	NA	0	0	NA	NA	NA	NA	NA	NA	-	-	-	0	NA	-	0
53	2018	F	Attached	74	Moose	No	1	NA	NA	0	0	NA	NA	NA	NA	NA	NA	-	-	-	0	NA	-	0
54	2018	F	Attached	74	Moose	No	1	NA	NA	0	0	NA	NA	NA	NA	NA	NA	-	-	-	0	NA	-	0
55	2018	F	Attached	75	Roe deer	No	1	NA	NA	0	1	-	+	+	-	-	No	B.capreoli	-	-	0	NA	-	0
56	2018	F	Attached	75	Roe deer	No	1	NA	NA	0	1	NA	NA	NA	NA	NA	NA	No	-	-	0	NA	-	0
57	2018	F	Attached	75	Roe deer	No	1	NA	NA	0	1	NA	NA	NA	NA	NA	NA	No	-	-	0	NA	-	0
58	2018	F	Attached	75	Roe deer	No	1	NA	NA	0	1	NA	NA	NA	NA	NA	NA	No	-	-	0	NA	-	0
59	2018	F	Attached	75	Roe deer	No	1	NA	NA	0	1	NA	NA	NA	NA	NA	NA	No	-	-	0	NA	-	0
60	2018	F	Attached	75	Roe deer	No	1	NA	NA	0	1	NA	NA	NA	NA	NA	NA	No	-	-	0	NA	-	0
61	2018	F	Attached	75	Roe deer	No	1	NA	NA	0	0	NA	NA	NA	NA	NA	NA	-	-	-	0	NA	-	0
62	2018	F	Attached	75	Roe deer	No	1	NA	NA	0	0	NA	NA	NA	NA	NA	NA	-	-	-	0	NA	-	0
63	2018	F	Attached	75	Roe deer	No	1	NA	NA	0	1	-	+	+	-	-	No	B.capreoli	-	-	0	NA	-	0
64	2018	F	Attached	75	Roe deer	No	1	NA	NA	0	1	-	+	+	-	-	No	B.capreoli	-	-	0	NA	-	0
65	2018	N	Attached	75	Roe deer	No	1	NA	NA	0	1	NA	NA	NA	NA	NA	NA	No	-	-	0	NA	-	0
66	2018	N	Attached	75	Roe deer	No	1	NA	NA	0	1	NA	NA	NA	NA	NA	NA	No	-	-	0	NA	-	0
67	2018	F	Attached	75	Roe deer	No	1	NA	NA	0	0	NA	NA	NA	NA	NA	NA	-	+	+	1	-	No	0
68	2018	N	Attached	75	Roe deer	No	1	NA	NA	0	1	NA	NA	NA	NA	NA	NA	No	-	-	0	NA	-	0
69	2018	N	Attached	75	Roe deer	No	1	NA	NA	0	1	NA	NA	NA	NA	NA	NA	No	-	-	0	NA	-	0
70	2018	N	Attached	75	Roe deer	No	1	NA	NA	0	1	NA	NA	NA	NA	NA	NA	No	-	-	0	NA	-	0
71	2018	N	Attached	75	Roe deer	No	1	NA	NA	0	1	NA	NA	NA	NA	NA	NA	No	-	-	0	NA	-	0
72	2018	F	Attached	75	Roe deer	No	1	NA	NA	0	1	NA	NA	NA	NA	NA	NA	No	-	-	0	NA	-	0
73	2018	F	Attached	75	Roe deer	No	1	NA	NA	0	1	NA	NA	NA	NA	NA	NA	No	-	-	0	NA	-	0
74	2018	F	Attached	75	Roe deer	No	1	NA	NA	0	0	NA	NA	NA	NA	NA	NA	-	-	-	0	NA	-	0
75	2018	F	Attached	75	Roe deer	No	1	NA	NA	0	1	NA	NA	NA	NA	NA	NA	No	-	-	0	NA	-	0
76	2018	F	Attached	75	Roe deer	No	1	NA	NA	0	0	NA	NA	NA	NA	NA	NA	-	-	-	0	NA	-	0
77	2018	F	Attached	75	Roe deer	No	1	NA	NA	0	0	NA	NA	NA	NA	NA	NA	-	-	-	0	NA	-	0
78	2018	F	Attached	75	Roe deer	No	1	NA	NA	0	0	NA	NA	NA	NA	NA	NA	-	-	-	0	NA	-	0
79	2018	F	Attached	67	Fallow deer	No	1	NA	NA	0	0	NA	NA	NA	NA	NA	NA	-	-	-	0	NA	-	0
80	2018	F	Attached	67	Fallow deer	No	1	NA	NA	0	0	NA	NA	NA	NA	NA	NA	-	-	-	0	NA	-	0
81	2018	F	Attached	67	Fallow deer	No	1	NA	NA	0	0	NA	NA	NA	NA	NA	NA	-	-	-	0	NA	-	0
82	2018	N	Attached	67	Fallow deer	No	1	NA	NA	0	0	NA	NA	NA	NA	NA	NA	-	-	-	0	NA	-	0
83	2018	N	Attached	67	Fallow deer	No	1	NA	NA	0	0	NA	NA	NA	NA	NA	NA	-	-	-	0	NA	-	0
84	2018	N	Attached	67	Fallow deer	No	1	NA	NA	0	0	NA	NA	NA	NA	NA	NA	-	-	-	0	NA	-	0
85	2018	N	Attached	67	Fallow deer	No	1	NA	NA	0	0	NA	NA	NA	NA	NA	NA	-	-	-	0	NA	-	0
86	2018	N	Attached	67	Fallow deer	No	1	NA	NA	0	0	NA	NA	NA	NA	NA	NA	-	-	-	0	NA	-	0
87	2018	N	Attached	67	Fallow deer	No	1	NA	NA	0	0	NA	NA	NA	NA	NA	NA	-	-	-	0	NA	-	1
88	2018	N	Attached	67	Fallow deer	No	1	NA	NA	0	1	-	+	-	-	-	Yes	B.venatorum	-	-	0	NA	-	0
89	2018	N	Attached	67	Fallow deer	No	1	NA	NA	0	0	NA	NA	NA	NA	NA	NA	-	-	-	0	NA	-	0
90	2018	N	Attached	67	Fallow deer	No	1	NA	NA	0	0	NA	NA	NA	NA	NA	NA	-	-	-	0	NA	-	0
91	2018	N	Attached	67	Fallow deer	No	1	NA	NA	0	0	NA	NA	NA	NA	NA	NA	-	-	-	0	NA	-	0
92	2018	N	Attached	67	Fallow deer	No	1	NA	NA	0	0	NA	NA	NA	NA	NA	NA	-	-	-	0	NA	-	0
93	2018	N	Attached	67	Fallow deer	No	1	NA	NA	0	0	NA	NA	NA	NA	NA	NA	-	-	-	0	NA	-	0
94	2018	N	Attached	67	Fallow deer	No	1	NA	NA	0	0	NA	NA	NA	NA	NA	NA	-	-	-	0	NA	-	0
95	2018	N	Attached	67	Fallow deer	No	1	NA	NA	0	0	NA	NA	NA	NA	NA	NA	-	-	-	0	NA	-	0
96	2018	N	Attached	67	Fallow deer	No	1	NA	NA	0	0	NA	NA	NA	NA	NA	NA	-	-	-	0	NA	-	0
97	2018	F	Attached	17	Roe deer	No	1	NA	NA	0	1	-	+	+	-	-	No	B.capreoli	-	-	0	NA	-	0
98	2018	F	Attached	17	Roe deer	No	1	NA	NA	0	0	NA	NA	NA	NA	NA	NA	-	-	-	0	NA	-	0
99	2018	N	Attached	17	Roe deer	No	1	NA	NA	0	1	NA	NA	NA	NA	NA	NA	No	-	-	0	NA	-	0
100	2018	N	Attached	17	Roe deer	No	1	NA	NA	0	0	NA	NA	NA	NA	NA	NA	-	-	-	0	NA	-	0
101	2018	F	Attached	17	Roe deer	No	1	NA	NA	0	0	NA	NA	NA	NA	NA	NA	-	-	-	0	NA	-	0
102	2018	F	Attached	17	Roe deer	No	1	NA	NA	0	0	NA	NA	NA	NA	NA	NA	-	-	-	0	NA	-	0
103	2018	F	Attached	17	Roe deer	No	1	NA	NA	0	0	NA	NA	NA	NA	NA	NA	-	-	-	0	NA	-	0
104	2018	F	Attached	17	Roe deer	No	1	NA	NA	0	0	NA	NA	NA	NA	NA	NA	-	-	-	0	NA	-	0
105	2018	F	Attached	68	Fallow deer	No	1	NA	NA	0	0	NA	NA	NA	NA	NA	NA	-	-	-	0	NA	-	0
106	2018	F	Attached	68	Fallow deer	No	1	NA	NA	0	0	NA	NA	NA	NA	NA	NA	-	-	-	0	NA	-	0
107	2018	F	Attached	68	Fallow deer	No	1	NA	NA	0	0	NA	NA	NA	NA	NA	NA	-	-	-	0	NA	-	0
108	2018	F	Attached	68	Fallow deer	No	1	NA	NA	0	0	NA	NA	NA	NA	NA	NA	-	-	-	0	NA	-	0
109	2018	F	Attached	68	Fallow deer	No	1	NA	NA	0	1	NA	NA	NA	NA	NA	NA	No	-	-	0	NA	-	0
110	2018	N	Attached	68	Fallow deer	No	1	NA	NA	0	0	NA	NA	NA	NA	NA	NA	-	-	-	0	NA	-	0
111	2018	N	Attached	68	Fallow deer	No	1	NA	NA	0	0	NA	NA	NA	NA	NA	NA	-	-	-	0	NA	-	0
112	2018	N	Attached	68	Fallow deer	No	1	NA	NA	0	0	NA	NA	NA	NA	NA	NA	-	-	-	0	NA	-	0
113	2018	N	Attached	68	Fallow deer	No	1	NA	NA	0	0	NA	NA	NA	NA	NA	NA	-	-	-	0	NA	-	0
114	2018	N	Attached	68	Fallow deer	No	1	NA	NA	0	0	NA	NA	NA	NA	NA	NA	-	-	-	0	NA	-	0
115	2018	N	Attached	42	Wild boar	No	1	NA	NA	0	0	NA	NA	NA	NA	NA	NA	-	-	-	0	NA	-	0
116	2018	F	Attached	42	Wild boar	No	1	NA	NA	0	0	NA	NA	NA	NA	NA	NA	-	-	-	0	NA	-	0
117	2018	F	Attached	42	Wild boar	No	1	NA	NA	0	1	-	+	-	-	-	Yes	B.venatorum	+	+	1	-	No	0
118	2018	F	Attached	42	Wild boar	No	1	NA	NA	0	0	NA	NA	NA	NA	NA	NA	-	-	-	0	NA	-	0
119	2018	F	Attached	42	Wild boar	No	1	NA	NA	0	0	NA	NA	NA	NA	NA	NA	-	-	-	0	NA	-	0
120	2018	F	Attached	42	Wild boar	No	1	NA	NA	0	0	NA	NA	NA	NA	NA	NA	-	-	-	0	NA	-	0
121	2018	F	Attached	90	Fallow deer	No	1	NA	NA	0	0	NA	NA	NA	NA	NA	NA	-	-	-	0	NA	-	0
122	2018	F	Attached	90	Fallow deer	No	1	NA	NA	0	0	NA	NA	NA	NA	NA	NA	-	-	-	0	NA	-	0
123	2018	F	Attached	90	Fallow deer	No	1	NA	NA	0	0	NA	NA	NA	NA	NA	NA	-	-	-	0	NA	-	0
124	2018	F	Attached	90	Fallow deer	No	1	NA	NA	0	0	NA	NA	NA	NA	NA	NA	-	-	-	0	NA	-	0
125	2018	F	Attached	90	Fallow deer	No	1	NA	NA	0	0	NA	NA	NA	NA	NA	NA	-	-	-	0	NA	-	0
126	2018	F	Attached	90	Fallow deer	No	1	NA	NA	0	0	NA	NA	NA	NA	NA	NA	-	-	-	0	NA	-	0
127	2018	F	Attached	90	Fallow deer	No	1	NA	NA	0	0	NA	NA	NA	NA	NA	NA	-	-	-	0	NA	-	0
128	2018	F	Attached	92	Fallow deer	No	1	NA	NA	1	0	NA	NA	NA	NA	NA	NA	B.microti	-	-	0	NA	-	0
129	2018	F	Attached	92	Fallow deer	No	1	NA	NA	0	0	NA	NA	NA	NA	NA	NA	-	-	-	0	NA	-	0
130	2018	F	Attached	92	Fallow deer	No	1	NA	NA	0	0	NA	NA	NA	NA	NA	NA	-	-	-	0	NA	-	0
131	2018	F	Attached	92	Fallow deer	No	1	NA	NA	0	0	NA	NA	NA	NA	NA	NA	-	-	-	0	NA	-	0
132	2018	F	Attached	92	Fallow deer	No	1	NA	NA	0	1	NA	NA	NA	NA	NA	NA	No	-	-	0	NA	-	0
133	2018	F	Attached	89	Moose	No	1	NA	NA	0	0	NA	NA	NA	NA	NA	NA	-	-	-	0	NA	-	0
134	2018	F	Attached	89	Moose	No	1	NA	NA	0	0	NA	NA	NA	NA	NA	NA	-	-	-	0	NA	-	0
135	2018	F	Walking	69	Moose	No	1	NA	NA	0	0	NA	NA	NA	NA	NA	NA	-	-	-	0	NA	-	0
136	2018	N	Walking	69	Moose	No	1	NA	NA	0	0	NA	NA	NA	NA	NA	NA	-	-	-	0	NA	-	0
137	2018	L	Attached	34	Moose	No	0	NA	NA	0	0	NA	NA	NA	NA	NA	NA	-	-	-	0	NA	-	0
138	2018	F	Attached	78	Red deer	No	1	NA	NA	0	0	NA	NA	NA	NA	NA	NA	-	-	-	0	NA	-	0
139	2018	F	Attached	78	Red deer	No	1	NA	NA	0	0	NA	NA	NA	NA	NA	NA	-	-	-	0	NA	-	0
140	2018	F	Attached	78	Red deer	No	1	NA	NA	0	0	NA	NA	NA	NA	NA	NA	-	-	-	0	NA	-	0
141	2018	F	Attached	78	Red deer	No	1	NA	NA	0	0	NA	NA	NA	NA	NA	NA	-	-	-	0	NA	-	0
142	2018	F	Attached	78	Red deer	No	1	NA	NA	0	0	NA	NA	NA	NA	NA	NA	-	-	-	0	NA	-	0
143	2018	F	Attached	78	Red deer	No	1	NA	NA	0	0	NA	NA	NA	NA	NA	NA	-	-	-	0	NA	-	0
144	2018	F	Attached	78	Red deer	No	1	NA	NA	0	0	NA	NA	NA	NA	NA	NA	-	-	-	0	NA	-	0
145	2018	F	Attached	78	Red deer	No	1	NA	NA	0	0	NA	NA	NA	NA	NA	NA	-	-	-	0	NA	-	0
146	2018	F	Attached	78	Red deer	No	1	NA	NA	0	1	NA	NA	NA	NA	NA	NA	No	-	-	0	NA	-	0
147	2018	F	Attached	78	Red deer	No	1	NA	NA	0	0	NA	NA	NA	NA	NA	NA	-	-	-	0	NA	-	0
148	2018	F	Attached	78	Red deer	No	1	NA	NA	0	0	NA	NA	NA	NA	NA	NA	-	-	-	0	NA	-	0
149	2018	F	Attached	78	Red deer	No	1	NA	NA	0	0	NA	NA	NA	NA	NA	NA	-	-	-	0	NA	-	0
150	2018	F	Attached	78	Red deer	No	1	NA	NA	0	0	NA	NA	NA	NA	NA	NA	-	-	-	0	NA	-	0
151	2018	N	Attached	78	Red deer	No	1	NA	NA	0	0	NA	NA	NA	NA	NA	NA	-	-	-	0	NA	-	0
152	2018	N	Attached	78	Red deer	No	1	NA	NA	0	1	NA	NA	NA	NA	NA	NA	No	-	-	0	NA	-	0
153	2018	N	Attached	78	Red deer	No	1	NA	NA	0	0	NA	NA	NA	NA	NA	NA	-	-	-	0	NA	-	0
154	2018	N	Attached	78	Red deer	No	1	NA	NA	0	0	NA	NA	NA	NA	NA	NA	-	-	-	0	NA	-	0
155	2018	N	Attached	78	Red deer	No	1	NA	NA	0	1	-	+	-	-	-	Yes	B.venatorum	-	-	0	NA	-	0
156	2018	N	Attached	78	Red deer	No	1	NA	NA	0	0	NA	NA	NA	NA	NA	NA	-	-	-	0	NA	-	0
157	2018	N	Attached	78	Red deer	No	1	NA	NA	0	0	NA	NA	NA	NA	NA	NA	-	-	-	0	NA	-	0
158	2018	N	Attached	78	Red deer	No	1	NA	NA	0	0	NA	NA	NA	NA	NA	NA	-	-	-	0	NA	-	0
159	2018	N	Attached	78	Red deer	No	1	NA	NA	0	0	NA	NA	NA	NA	NA	NA	-	-	-	0	NA	-	0
160	2018	N	Attached	78	Red deer	No	1	NA	NA	0	0	NA	NA	NA	NA	NA	NA	-	-	-	0	NA	-	0
161	2018	N	Attached	78	Red deer	No	1	NA	NA	0	0	NA	NA	NA	NA	NA	NA	-	-	-	0	NA	-	0
162	2018	N	Attached	78	Red deer	No	1	NA	NA	0	0	NA	NA	NA	NA	NA	NA	-	-	-	0	NA	-	0
163	2018	N	Attached	78	Red deer	No	1	NA	NA	0	0	NA	NA	NA	NA	NA	NA	-	-	-	0	NA	-	0
164	2018	N	Attached	78	Red deer	No	1	NA	NA	0	0	NA	NA	NA	NA	NA	NA	-	-	-	0	NA	-	0
165	2018	N	Attached	78	Red deer	No	1	NA	NA	0	0	NA	NA	NA	NA	NA	NA	-	-	-	0	NA	-	0
166	2018	N	Attached	78	Red deer	No	1	NA	NA	0	0	NA	NA	NA	NA	NA	NA	-	-	-	0	NA	-	0
167	2018	N	Attached	78	Red deer	No	1	NA	NA	0	0	NA	NA	NA	NA	NA	NA	-	-	-	0	NA	-	0
168	2018	N	Attached	78	Red deer	No	1	NA	NA	0	0	NA	NA	NA	NA	NA	NA	-	-	-	0	NA	-	0
169	2018	N	Attached	78	Red deer	No	1	NA	NA	0	0	NA	NA	NA	NA	NA	NA	-	-	-	0	NA	-	0
170	2018	N	Attached	78	Red deer	No	1	NA	NA	0	0	NA	NA	NA	NA	NA	NA	-	-	-	0	NA	-	0
171	2018	N	Attached	78	Red deer	No	1	NA	NA	0	0	NA	NA	NA	NA	NA	NA	-	-	-	0	NA	-	0
172	2018	N	Attached	78	Red deer	No	1	NA	NA	0	0	NA	NA	NA	NA	NA	NA	-	-	-	0	NA	-	0
173	2018	N	Attached	78	Red deer	No	1	NA	NA	0	0	NA	NA	NA	NA	NA	NA	-	-	-	0	NA	-	0
174	2018	F	Attached	36	Wild boar	No	1	NA	NA	0	0	NA	NA	NA	NA	NA	NA	-	-	-	0	NA	-	0
175	2018	F	Attached	12	Fallow deer	No	1	NA	NA	0	0	NA	NA	NA	NA	NA	NA	-	-	-	0	NA	-	0
176	2018	F	Attached	12	Fallow deer	No	1	NA	NA	1	0	NA	NA	NA	NA	NA	NA	B.microti	-	-	0	NA	-	0
177	2018	F	Attached	12	Fallow deer	No	1	NA	NA	0	0	NA	NA	NA	NA	NA	NA	-	-	-	0	NA	-	0
178	2018	F	Attached	12	Fallow deer	No	1	NA	NA	0	0	NA	NA	NA	NA	NA	NA	-	-	-	0	NA	-	0
179	2018	F	Attached	12	Fallow deer	No	1	NA	NA	0	0	NA	NA	NA	NA	NA	NA	-	-	-	0	NA	-	0
180	2018	F	Attached	12	Fallow deer	No	1	NA	NA	0	0	NA	NA	NA	NA	NA	NA	-	-	-	0	NA	-	0
181	2018	F	Attached	12	Fallow deer	No	1	NA	NA	0	0	NA	NA	NA	NA	NA	NA	-	-	-	0	NA	-	0
182	2018	N	Attached	12	Fallow deer	No	1	NA	NA	0	0	NA	NA	NA	NA	NA	NA	-	-	-	0	NA	-	0
183	2018	N	Attached	12	Fallow deer	No	1	NA	NA	0	0	NA	NA	NA	NA	NA	NA	-	-	-	0	NA	-	0
184	2018	N	Attached	12	Fallow deer	No	1	NA	NA	0	0	NA	NA	NA	NA	NA	NA	-	-	-	0	NA	-	0
185	2018	N	Attached	12	Fallow deer	No	1	NA	NA	0	0	NA	NA	NA	NA	NA	NA	-	-	-	0	NA	-	0
186	2018	N	Attached	12	Fallow deer	No	1	NA	NA	0	0	NA	NA	NA	NA	NA	NA	-	-	-	0	NA	-	0
187	2018	N	Attached	12	Fallow deer	No	1	NA	NA	0	0	NA	NA	NA	NA	NA	NA	-	-	-	0	NA	-	0
188	2018	N	Attached	12	Fallow deer	I. ricinus	1	NA	NA	0	0	NA	NA	NA	NA	NA	NA	-	-	-	0	NA	-	0
189	2018	N	Attached	12	Fallow deer	I. ricinus	1	NA	NA	0	0	NA	NA	NA	NA	NA	NA	-	-	-	0	NA	-	0
190	2018	N	Attached	12	Fallow deer	No	1	NA	NA	0	0	NA	NA	NA	NA	NA	NA	-	-	-	0	NA	-	0
191	2018	N	Attached	12	Fallow deer	No	1	NA	NA	0	0	NA	NA	NA	NA	NA	NA	-	-	-	0	NA	-	0
192	2018	F	Attached	11	Fallow deer	No	1	NA	NA	0	0	NA	NA	NA	NA	NA	NA	-	-	-	0	NA	-	0
193	2018	N	Attached	11	Fallow deer	I. ricinus	1	NA	NA	0	0	NA	NA	NA	NA	NA	NA	-	-	-	0	NA	-	0
194	2018	N	Attached	11	Fallow deer	No	1	NA	NA	0	0	NA	NA	NA	NA	NA	NA	-	-	-	0	NA	-	0
195	2018	N	Attached	11	Fallow deer	No	1	NA	NA	0	0	NA	NA	NA	NA	NA	NA	-	-	-	0	NA	-	0
196	2018	N	Attached	11	Fallow deer	I. ricinus	1	NA	NA	0	0	NA	NA	NA	NA	NA	NA	-	-	-	0	NA	-	0
197	2018	N	Attached	11	Fallow deer	No	1	NA	NA	0	0	NA	NA	NA	NA	NA	NA	-	-	-	0	NA	-	0
198	2018	N	Attached	11	Fallow deer	No	1	NA	NA	0	0	NA	NA	NA	NA	NA	NA	-	-	-	0	NA	-	0
199	2018	N	Attached	11	Fallow deer	No	1	NA	NA	0	0	NA	NA	NA	NA	NA	NA	-	-	-	0	NA	-	0
200	2018	N	Attached	11	Fallow deer	I. ricinus	1	NA	NA	0	0	NA	NA	NA	NA	NA	NA	-	-	-	0	NA	-	0
201	2018	N	Attached	11	Fallow deer	I. ricinus	1	NA	NA	0	0	NA	NA	NA	NA	NA	NA	-	-	-	0	NA	-	0
202	2018	F	Attached	39	Red deer	I. ricinus	1	NA	NA	0	0	NA	NA	NA	NA	NA	NA	-	-	-	0	NA	-	0
203	2018	F	Attached	39	Red deer	No	1	NA	NA	0	0	NA	NA	NA	NA	NA	NA	-	-	-	0	NA	-	0
204	2018	F	Attached	39	Red deer	No	1	NA	NA	0	0	NA	NA	NA	NA	NA	NA	-	-	-	0	NA	-	0
205	2018	F	Attached	39	Red deer	I. ricinus	1	NA	NA	0	0	NA	NA	NA	NA	NA	NA	-	-	-	0	NA	-	0
206	2018	F	Attached	39	Red deer	No	1	NA	NA	0	0	NA	NA	NA	NA	NA	NA	-	-	-	0	NA	-	0
207	2018	F	Attached	39	Red deer	No	1	NA	NA	0	0	NA	NA	NA	NA	NA	NA	-	-	-	0	NA	-	0
208	2018	F	Attached	39	Red deer	I. ricinus	1	NA	NA	0	0	NA	NA	NA	NA	NA	NA	-	-	-	0	NA	-	0
209	2018	F	Attached	39	Red deer	I. ricinus	1	NA	NA	0	0	NA	NA	NA	NA	NA	NA	-	-	-	0	NA	-	0
210	2018	F	Attached	39	Red deer	I. ricinus	1	NA	NA	0	0	NA	NA	NA	NA	NA	NA	-	-	-	0	NA	-	0
211	2018	F	Attached	39	Red deer	No	1	NA	NA	0	0	NA	NA	NA	NA	NA	NA	-	-	-	0	NA	-	0
212	2018	F	Attached	39	Red deer	No	1	NA	NA	0	0	NA	NA	NA	NA	NA	NA	-	-	-	0	NA	-	0
213	2018	F	Attached	39	Red deer	No	1	NA	NA	0	0	NA	NA	NA	NA	NA	NA	-	-	-	0	NA	-	0
214	2018	F	Attached	39	Red deer	I. ricinus	1	NA	NA	0	0	NA	NA	NA	NA	NA	NA	-	-	-	0	NA	-	0
215	2018	F	Attached	39	Red deer	No	1	NA	NA	0	0	NA	NA	NA	NA	NA	NA	-	-	-	0	NA	-	0
216	2018	F	Attached	39	Red deer	No	1	NA	NA	0	0	NA	NA	NA	NA	NA	NA	-	-	-	0	NA	-	0
217	2018	F	Attached	39	Red deer	No	1	NA	NA	0	0	NA	NA	NA	NA	NA	NA	-	-	-	0	NA	-	0
218	2018	F	Attached	39	Red deer	No	1	NA	NA	1	0	NA	NA	NA	NA	NA	NA	B.microti	-	-	0	NA	-	0
219	2018	F	Attached	39	Red deer	No	1	NA	NA	0	0	NA	NA	NA	NA	NA	NA	-	-	-	0	NA	-	0
220	2018	F	Attached	39	Red deer	No	1	NA	NA	0	0	NA	NA	NA	NA	NA	NA	-	-	-	0	NA	-	0
221	2018	F	Attached	39	Red deer	I. ricinus	1	NA	NA	0	0	NA	NA	NA	NA	NA	NA	-	-	-	0	NA	-	0
222	2018	N	Attached	39	Red deer	No	1	NA	NA	0	0	NA	NA	NA	NA	NA	NA	-	+	+	1	-	No	0
223	2018	F	Attached	39	Red deer	No	1	NA	NA	0	0	NA	NA	NA	NA	NA	NA	-	-	-	0	NA	-	0
224	2018	F	Attached	39	Red deer	No	1	NA	NA	0	1	NA	NA	NA	NA	NA	NA	No	-	-	0	NA	-	0
225	2018	F	Attached	39	Red deer	No	1	NA	NA	0	0	NA	NA	NA	NA	NA	NA	-	-	-	0	NA	-	0
226	2018	F	Attached	39	Red deer	No	1	NA	NA	0	0	NA	NA	NA	NA	NA	NA	-	-	-	0	NA	-	0
227	2018	F	Attached	39	Red deer	No	1	NA	NA	0	0	NA	NA	NA	NA	NA	NA	-	-	-	0	NA	-	0
228	2018	F	Attached	39	Red deer	No	1	NA	NA	0	0	NA	NA	NA	NA	NA	NA	-	-	-	0	NA	-	0
229	2018	F	Attached	39	Red deer	No	1	NA	NA	0	0	NA	NA	NA	NA	NA	NA	-	-	-	0	NA	-	0
230	2018	F	Attached	39	Red deer	No	1	NA	NA	0	0	NA	NA	NA	NA	NA	NA	-	-	-	0	NA	-	0
231	2018	F	Attached	39	Red deer	No	1	NA	NA	0	0	NA	NA	NA	NA	NA	NA	-	-	-	0	NA	-	0
232	2018	F	Attached	104	Red deer	No	1	NA	NA	0	0	NA	NA	NA	NA	NA	NA	-	-	-	0	NA	-	0
233	2018	F	Attached	83	Red deer	No	1	NA	NA	0	0	NA	NA	NA	NA	NA	NA	-	-	-	0	NA	-	0
234	2018	F	Attached	83	Red deer	No	1	NA	NA	0	1	-	+	-	-	-	Yes	Unknown	-	-	0	NA	-	0
235	2018	F	Attached	83	Red deer	No	1	NA	NA	0	1	NA	NA	NA	NA	NA	NA	No	-	-	0	NA	-	0
236	2018	F	Attached	83	Red deer	No	1	NA	NA	0	0	NA	NA	NA	NA	NA	NA	-	-	-	0	NA	-	0
237	2018	F	Attached	83	Red deer	No	1	NA	NA	0	0	NA	NA	NA	NA	NA	NA	-	-	-	0	NA	-	0
238	2018	F	Attached	83	Red deer	No	1	NA	NA	0	0	NA	NA	NA	NA	NA	NA	-	-	-	0	NA	-	0
239	2018	F	Attached	83	Red deer	No	1	NA	NA	0	0	NA	NA	NA	NA	NA	NA	-	-	-	0	NA	-	0
240	2018	F	Attached	83	Red deer	No	1	NA	NA	1	0	NA	NA	NA	NA	NA	NA	B.microti	-	-	0	NA	-	0
241	2018	N	Attached	66	Moose	No	1	NA	NA	0	0	NA	NA	NA	NA	NA	NA	-	-	-	0	NA	-	0
242	2018	F	Attached	66	Moose	No	1	NA	NA	0	0	NA	NA	NA	NA	NA	NA	-	+	+	1	-	No	1
243	2018	F	Attached	66	Moose	No	1	NA	NA	0	0	NA	NA	NA	NA	NA	NA	-	-	-	0	NA	-	0
244	2018	F	Attached	66	Moose	No	1	NA	NA	0	0	NA	NA	NA	NA	NA	NA	-	-	-	0	NA	-	0
245	2018	F	Attached	66	Moose	No	1	NA	NA	0	0	NA	NA	NA	NA	NA	NA	-	-	-	0	NA	-	0
246	2018	F	Attached	66	Moose	No	1	NA	NA	0	1	NA	NA	NA	NA	NA	NA	No	-	-	0	NA	-	0
247	2018	F	Attached	66	Moose	No	1	NA	NA	0	0	NA	NA	NA	NA	NA	NA	-	-	-	0	NA	-	0
248	2018	F	Attached	66	Moose	No	1	NA	NA	0	0	NA	NA	NA	NA	NA	NA	-	-	-	0	NA	-	0
249	2018	F	Attached	66	Moose	No	1	NA	NA	0	0	NA	NA	NA	NA	NA	NA	-	-	-	0	NA	-	0
250	2018	F	Attached	77	Red deer	No	1	NA	NA	1	0	NA	NA	NA	NA	NA	NA	B.microti	-	-	0	NA	-	0
251	2018	F	Attached	77	Red deer	No	1	NA	NA	0	0	NA	NA	NA	NA	NA	NA	-	-	-	0	NA	-	0
252	2018	F	Attached	77	Red deer	No	1	NA	NA	0	0	NA	NA	NA	NA	NA	NA	-	-	-	0	NA	-	0
253	2018	F	Attached	77	Red deer	No	1	NA	NA	0	1	NA	NA	NA	NA	NA	NA	No	-	-	0	NA	-	0
254	2018	F	Attached	77	Red deer	No	1	NA	NA	0	0	NA	NA	NA	NA	NA	NA	-	-	-	0	NA	-	0
255	2018	F	Attached	77	Red deer	No	1	NA	NA	0	0	NA	NA	NA	NA	NA	NA	-	-	-	0	NA	-	0
256	2018	F	Attached	77	Red deer	No	1	NA	NA	0	1	NA	NA	NA	NA	NA	NA	No	-	-	0	NA	-	0
257	2018	F	Attached	77	Red deer	No	1	NA	NA	1	0	NA	NA	NA	NA	NA	NA	B.microti	-	-	0	NA	-	0
258	2018	F	Attached	77	Red deer	No	1	NA	NA	0	0	NA	NA	NA	NA	NA	NA	-	-	-	0	NA	-	0
259	2018	F	Attached	77	Red deer	No	1	NA	NA	0	0	NA	NA	NA	NA	NA	NA	-	-	-	0	NA	-	0
260	2018	F	Attached	77	Red deer	No	1	NA	NA	0	0	NA	NA	NA	NA	NA	NA	-	-	-	0	NA	-	0
261	2018	F	Attached	77	Red deer	No	1	NA	NA	0	0	NA	NA	NA	NA	NA	NA	-	-	-	0	NA	-	0
262	2018	F	Attached	77	Red deer	No	1	NA	NA	0	0	NA	NA	NA	NA	NA	NA	-	-	-	0	NA	-	0
263	2018	N	Attached	77	Red deer	No	1	NA	NA	0	1	NA	NA	NA	NA	NA	NA	No	-	-	0	NA	-	0
264	2018	N	Attached	77	Red deer	No	1	NA	NA	0	0	NA	NA	NA	NA	NA	NA	-	-	-	0	NA	-	0
265	2018	N	Attached	77	Red deer	No	1	NA	NA	0	0	NA	NA	NA	NA	NA	NA	-	-	-	0	NA	-	0
266	2018	N	Attached	77	Red deer	No	1	NA	NA	0	0	NA	NA	NA	NA	NA	NA	-	-	-	0	NA	-	0
267	2018	F	Attached	91	Fallow deer	No	1	NA	NA	0	0	NA	NA	NA	NA	NA	NA	-	-	-	0	NA	-	0
268	2018	F	Attached	91	Fallow deer	No	1	NA	NA	0	0	NA	NA	NA	NA	NA	NA	-	-	-	0	NA	-	0
269	2018	F	Attached	76	Red deer	No	1	NA	NA	0	0	NA	NA	NA	NA	NA	NA	-	-	-	0	NA	-	0
270	2018	F	Attached	76	Red deer	No	1	NA	NA	0	0	NA	NA	NA	NA	NA	NA	-	-	-	0	NA	-	0
271	2018	F	Attached	76	Red deer	No	1	NA	NA	0	0	NA	NA	NA	NA	NA	NA	-	-	-	0	NA	-	0
272	2018	F	Attached	76	Red deer	No	1	NA	NA	0	0	NA	NA	NA	NA	NA	NA	-	-	-	0	NA	-	0
273	2018	F	Attached	76	Red deer	No	1	NA	NA	0	1	NA	NA	NA	NA	NA	NA	No	-	-	0	NA	-	0
274	2018	F	Attached	76	Red deer	No	1	NA	NA	0	0	NA	NA	NA	NA	NA	NA	-	-	-	0	NA	-	0
275	2018	F	Attached	76	Red deer	No	1	NA	NA	0	0	NA	NA	NA	NA	NA	NA	-	-	-	0	NA	-	0
276	2018	F	Attached	76	Red deer	No	1	NA	NA	0	0	NA	NA	NA	NA	NA	NA	-	-	-	0	NA	-	0
277	2018	F	Attached	76	Red deer	No	1	NA	NA	0	0	NA	NA	NA	NA	NA	NA	-	-	+	1	NA	No	0
278	2018	F	Attached	76	Red deer	No	1	NA	NA	0	1	-	+	+	-	-	Yes	B.capreoli & B.odocoilei-EU	-	-	0	NA	-	0
279	2018	N	Attached	76	Red deer	No	1	NA	NA	0	0	NA	NA	NA	NA	NA	NA	-	-	-	0	NA	-	0
280	2018	N	Attached	76	Red deer	No	1	NA	NA	0	0	NA	NA	NA	NA	NA	NA	-	-	-	0	NA	-	0
281	2018	N	Attached	76	Red deer	No	1	NA	NA	0	0	NA	NA	NA	NA	NA	NA	-	-	-	0	NA	-	0
282	2018	N	Attached	76	Red deer	No	1	NA	NA	0	0	NA	NA	NA	NA	NA	NA	-	-	-	0	NA	-	0
283	2018	N	Attached	76	Red deer	No	1	NA	NA	0	0	NA	NA	NA	NA	NA	NA	-	-	-	0	NA	-	0
284	2018	N	Attached	76	Red deer	No	1	NA	NA	0	0	NA	NA	NA	NA	NA	NA	-	-	-	0	NA	-	0
285	2018	N	Attached	76	Red deer	No	1	NA	NA	0	0	NA	NA	NA	NA	NA	NA	-	-	-	0	NA	-	0
286	2018	N	Attached	76	Red deer	No	1	NA	NA	0	0	NA	NA	NA	NA	NA	NA	-	-	-	0	NA	-	0
287	2018	N	Attached	76	Red deer	No	1	NA	NA	0	0	NA	NA	NA	NA	NA	NA	-	+	+	1	+	B.afzelli	0
288	2018	N	Attached	76	Red deer	No	1	NA	NA	0	0	NA	NA	NA	NA	NA	NA	-	-	-	0	NA	-	0
289	2018	N	Attached	76	Red deer	No	1	NA	NA	0	0	NA	NA	NA	NA	NA	NA	-	-	-	0	NA	-	0
290	2018	N	Attached	76	Red deer	No	1	NA	NA	0	0	NA	NA	NA	NA	NA	NA	-	-	-	0	NA	-	0
291	2018	N	Attached	76	Red deer	No	1	NA	NA	0	0	NA	NA	NA	NA	NA	NA	-	-	-	0	NA	-	0
292	2018	N	Attached	76	Red deer	No	1	NA	NA	0	0	NA	NA	NA	NA	NA	NA	-	-	-	0	NA	-	0
293	2018	N	Attached	76	Red deer	No	1	NA	NA	0	1	-	+	+	-	-	No	B.capreoli	-	-	0	NA	-	0
294	2018	N	Attached	76	Red deer	No	1	NA	NA	0	0	NA	NA	NA	NA	NA	NA	-	-	-	0	NA	-	0
295	2018	N	Attached	76	Red deer	No	1	NA	NA	0	0	NA	NA	NA	NA	NA	NA	-	-	-	0	NA	-	0
296	2018	N	Attached	76	Red deer	No	1	NA	NA	0	0	NA	NA	NA	NA	NA	NA	-	-	-	0	NA	-	0
297	2018	L	Attached	76	Red deer	No	1	NA	NA	0	0	NA	NA	NA	NA	NA	NA	-	-	+	1	-	No	0
298	2018	L	Attached	76	Red deer	No	1	NA	NA	0	0	NA	NA	NA	NA	NA	NA	-	-	-	0	NA	-	0
299	2018	L	Attached	76	Red deer	No	1	NA	NA	0	0	NA	NA	NA	NA	NA	NA	-	-	-	0	NA	-	0
300	2018	F	Attached	72	Fallow deer	No	0	NA	NA	0	0	NA	NA	NA	NA	NA	NA	-	-	-	0	NA	-	0
301	2018	N	Attached	72	Fallow deer	No	0	NA	NA	0	0	NA	NA	NA	NA	NA	NA	-	-	-	0	NA	-	0
302	2018	N	Attached	72	Fallow deer	No	1	NA	NA	0	1	NA	NA	NA	NA	NA	NA	No	+	+	1	-	No	0
303	2018	N	Attached	72	Fallow deer	No	0	NA	NA	0	0	NA	NA	NA	NA	NA	NA	-	-	-	0	NA	-	0
304	2018	N	Attached	72	Fallow deer	No	0	NA	NA	0	0	NA	NA	NA	NA	NA	NA	-	-	-	0	NA	-	0
305	2018	N	Attached	72	Fallow deer	No	0	NA	NA	0	0	NA	NA	NA	NA	NA	NA	-	-	-	0	NA	-	0
306	2018	N	Attached	72	Fallow deer	No	0	NA	NA	0	0	NA	NA	NA	NA	NA	NA	-	-	-	0	NA	-	0
307	2018	N	Attached	72	Fallow deer	No	0	NA	NA	0	0	NA	NA	NA	NA	NA	NA	-	-	-	0	NA	-	0
308	2018	N	Attached	72	Fallow deer	No	0	NA	NA	0	0	NA	NA	NA	NA	NA	NA	-	-	+	1	-	No	0
309	2018	N	Attached	72	Fallow deer	No	0	NA	NA	0	0	NA	NA	NA	NA	NA	NA	-	-	-	0	NA	-	0
310	2018	N	Attached	72	Fallow deer	No	1	NA	NA	0	0	NA	NA	NA	NA	NA	NA	-	-	-	0	NA	-	0
311	2018	N	Attached	72	Fallow deer	No	0	NA	NA	0	0	NA	NA	NA	NA	NA	NA	-	-	-	0	NA	-	0
312	2018	N	Attached	72	Fallow deer	No	0	NA	NA	0	0	NA	NA	NA	NA	NA	NA	-	-	-	0	NA	-	0
313	2018	N	Attached	72	Fallow deer	No	0	NA	NA	0	0	NA	NA	NA	NA	NA	NA	-	-	-	0	NA	-	0
314	2018	N	Attached	72	Fallow deer	No	1	NA	NA	0	0	NA	NA	NA	NA	NA	NA	-	-	-	0	NA	-	0
315	2018	N	Attached	72	Fallow deer	No	1	NA	NA	0	0	NA	NA	NA	NA	NA	NA	-	-	-	0	NA	-	0
316	2018	N	Attached	72	Fallow deer	No	0	NA	NA	0	0	NA	NA	NA	NA	NA	NA	-	-	-	0	NA	-	0
317	2018	N	Attached	72	Fallow deer	No	0	NA	NA	0	0	NA	NA	NA	NA	NA	NA	-	-	-	0	NA	-	0
318	2018	F	Attached	72	Fallow deer	No	0	NA	NA	0	1	NA	NA	NA	NA	NA	NA	No	-	-	0	NA	-	0
319	2018	F	Attached	72	Fallow deer	No	0	NA	NA	0	0	NA	NA	NA	NA	NA	NA	-	-	-	0	NA	-	0
320	2018	F	Attached	72	Fallow deer	No	0	NA	NA	0	0	NA	NA	NA	NA	NA	NA	-	-	-	0	NA	-	0
321	2018	F	Attached	72	Fallow deer	No	0	NA	NA	0	0	NA	NA	NA	NA	NA	NA	-	-	+	1	NA	No	0
322	2018	F	Attached	85	Red deer	No	1	NA	NA	0	1	NA	NA	NA	NA	NA	NA	No	-	-	0	NA	-	0
323	2018	F	Attached	85	Red deer	No	1	NA	NA	0	0	NA	NA	NA	NA	NA	NA	-	-	-	0	NA	-	0
324	2018	F	Attached	85	Red deer	No	1	NA	NA	0	1	-	+	-	-	-	Yes	B.odocoilei-EU	-	-	0	NA	-	0
325	2018	F	Attached	85	Red deer	No	1	NA	NA	0	1	NA	NA	NA	NA	NA	NA	No	-	-	0	NA	-	0
326	2018	F	Attached	85	Red deer	No	1	NA	NA	0	1	NA	NA	NA	NA	NA	NA	No	-	-	0	NA	-	0
327	2018	F	Attached	85	Red deer	No	1	NA	NA	0	1	NA	NA	NA	NA	NA	NA	No	-	-	0	NA	-	0
328	2018	F	Attached	85	Red deer	No	1	NA	NA	0	0	NA	NA	NA	NA	NA	NA	-	-	-	0	NA	-	0
329	2018	F	Attached	85	Red deer	No	1	NA	NA	0	0	NA	NA	NA	NA	NA	NA	-	-	-	0	NA	-	0
330	2018	F	Attached	85	Red deer	No	1	NA	NA	0	1	NA	NA	NA	NA	NA	NA	No	-	-	0	NA	-	0
331	2018	F	Attached	85	Red deer	No	1	NA	NA	0	1	NA	NA	NA	NA	NA	NA	No	-	-	0	NA	-	0
332	2018	N	Attached	85	Red deer	No	1	NA	NA	0	0	NA	NA	NA	NA	NA	NA	-	-	-	0	NA	-	0
333	2018	N	Attached	85	Red deer	No	1	NA	NA	0	0	NA	NA	NA	NA	NA	NA	-	-	-	0	NA	-	0
334	2018	N	Attached	85	Red deer	No	1	NA	NA	0	0	NA	NA	NA	NA	NA	NA	-	-	-	0	NA	-	0
335	2018	N	Attached	85	Red deer	No	1	NA	NA	0	0	NA	NA	NA	NA	NA	NA	-	-	-	0	NA	-	0
336	2018	N	Attached	85	Red deer	No	1	NA	NA	0	1	-	+	+	-	-	No	B.capreoli	-	-	0	NA	-	0
337	2018	N	Attached	85	Red deer	No	1	NA	NA	0	0	NA	NA	NA	NA	NA	NA	-	-	-	0	NA	-	0
338	2018	N	Attached	85	Red deer	No	1	NA	NA	0	0	NA	NA	NA	NA	NA	NA	-	-	-	0	NA	-	0
339	2018	N	Attached	85	Red deer	No	1	NA	NA	0	0	NA	NA	NA	NA	NA	NA	-	-	-	0	NA	-	0
340	2018	L	Attached	85	Red deer	No	1	NA	NA	0	0	NA	NA	NA	NA	NA	NA	-	-	-	0	NA	-	0
341	2018	L	Attached	85	Red deer	No	1	NA	NA	0	1	NA	NA	NA	NA	NA	NA	No	-	-	0	NA	-	0
342	2018	F	Attached	69	Moose	No	1	NA	NA	0	0	NA	NA	NA	NA	NA	NA	-	-	-	0	NA	-	0
343	2018	F	Attached	69	Moose	No	1	NA	NA	0	0	NA	NA	NA	NA	NA	NA	-	-	-	0	NA	-	0
344	2018	F	Attached	69	Moose	No	1	NA	NA	0	0	NA	NA	NA	NA	NA	NA	-	-	-	0	NA	-	0
345	2018	F	Attached	69	Moose	No	1	NA	NA	0	0	NA	NA	NA	NA	NA	NA	-	-	-	0	NA	-	0
346	2018	F	Attached	69	Moose	No	1	NA	NA	0	0	NA	NA	NA	NA	NA	NA	-	-	-	0	NA	-	0
347	2018	N	Attached	69	Moose	No	1	NA	NA	0	0	NA	NA	NA	NA	NA	NA	-	-	-	0	NA	-	0
348	2018	N	Attached	82	Wild boar	No	1	NA	NA	0	0	NA	NA	NA	NA	NA	NA	-	-	-	0	NA	-	0
349	2018	F	Attached	43	Red deer	No	1	NA	NA	0	0	NA	NA	NA	NA	NA	NA	-	-	-	0	NA	-	0
350	2018	F	NA	34	Moose	No	0	NA	NA	0	1	NA	NA	NA	NA	NA	NA	No	-	-	0	NA	-	0
351	2018	F	Attached	34	Moose	No	0	NA	NA	0	0	NA	NA	NA	NA	NA	NA	-	-	-	0	NA	-	0
352	2018	F	Attached	34	Moose	No	0	NA	NA	0	0	NA	NA	NA	NA	NA	NA	-	-	-	0	NA	-	0
353	2018	F	Attached	34	Moose	No	0	NA	NA	0	0	NA	NA	NA	NA	NA	NA	-	-	-	0	NA	-	0
354	2018	F	Attached	34	Moose	No	0	NA	NA	0	0	NA	NA	NA	NA	NA	NA	-	-	-	0	NA	-	0
355	2018	F	Attached	34	Moose	No	0	NA	NA	0	1	NA	NA	NA	NA	NA	NA	No	-	+	1	NA	No	1
356	2018	F	Attached	34	Moose	No	1	NA	NA	0	0	NA	NA	NA	NA	NA	NA	-	-	-	0	NA	-	0
357	2018	F	Attached	34	Moose	No	0	NA	NA	0	0	NA	NA	NA	NA	NA	NA	-	-	-	0	NA	-	0
358	2018	F	Attached	34	Moose	No	0	NA	NA	0	0	NA	NA	NA	NA	NA	NA	-	-	-	0	NA	-	0
359	2018	F	Attached	34	Moose	No	NA	NA	NA	NA	NA	NA	NA	NA	NA	NA	NA	-	NA	NA	NA	NA	NA	NA
360	2018	F	Attached	34	Moose	I. ricinus	0	NA	NA	0	0	NA	NA	NA	NA	NA	NA	-	-	-	0	NA	-	0
361	2018	F	Attached	34	Moose	No	1	NA	NA	0	0	NA	NA	NA	NA	NA	NA	-	-	-	0	NA	-	0
362	2018	F	Attached	13	Fallow deer	No	1	NA	NA	0	0	NA	NA	NA	NA	NA	NA	-	-	-	0	NA	-	0
363	2018	F	Attached	13	Fallow deer	No	1	NA	NA	0	0	NA	NA	NA	NA	NA	NA	-	-	-	0	NA	-	0
364	2018	F	Attached	13	Fallow deer	No	1	NA	NA	0	0	NA	NA	NA	NA	NA	NA	-	-	-	0	NA	-	0
365	2018	F	Attached	13	Fallow deer	No	0	NA	NA	0	0	NA	NA	NA	NA	NA	NA	-	-	-	0	NA	-	0
366	2018	N	Attached	13	Fallow deer	No	1	NA	NA	0	0	NA	NA	NA	NA	NA	NA	-	-	-	0	NA	-	0
367	2018	N	Attached	13	Fallow deer	No	0	NA	NA	0	0	NA	NA	NA	NA	NA	NA	-	-	-	0	NA	-	0
368	2018	N	Attached	13	Fallow deer	No	0	NA	NA	0	0	NA	NA	NA	NA	NA	NA	-	-	-	0	NA	-	0
369	2018	N	Attached	13	Fallow deer	No	1	NA	NA	0	0	NA	NA	NA	NA	NA	NA	-	-	-	0	NA	-	0
370	2018	N	Attached	13	Fallow deer	I. ricinus	1	NA	NA	0	0	NA	NA	NA	NA	NA	NA	-	-	-	0	NA	-	0
371	2018	F	Attached	35	Red deer	No	1	NA	NA	0	0	NA	NA	NA	NA	NA	NA	-	+	+	1	NA	No	0
372	2018	F	Attached	35	Red deer	No	1	NA	NA	0	0	NA	NA	NA	NA	NA	NA	-	-	-	0	NA	-	0
373	2018	F	Attached	35	Red deer	No	1	NA	NA	0	0	NA	NA	NA	NA	NA	NA	-	-	-	0	NA	-	0
374	2018	F	Attached	35	Red deer	No	1	NA	NA	0	0	NA	NA	NA	NA	NA	NA	-	-	-	0	NA	-	0
375	2018	F	Attached	35	Red deer	I. ricinus	1	NA	NA	0	0	NA	NA	NA	NA	NA	NA	-	-	-	0	NA	-	0
376	2018	F	Attached	35	Red deer	I. ricinus	1	NA	NA	0	0	NA	NA	NA	NA	NA	NA	-	-	-	0	NA	-	0
377	2018	F	Attached	35	Red deer	I. ricinus	1	NA	NA	0	0	NA	NA	NA	NA	NA	NA	-	-	-	0	NA	-	0
378	2018	F	Attached	35	Red deer	I. ricinus	1	NA	NA	0	0	NA	NA	NA	NA	NA	NA	-	-	-	0	NA	-	0
379	2018	F	Attached	35	Red deer	I. ricinus	1	NA	NA	0	0	NA	NA	NA	NA	NA	NA	-	-	-	0	NA	-	0
380	2018	F	Attached	35	Red deer	I. ricinus	1	NA	NA	0	0	NA	NA	NA	NA	NA	NA	-	-	-	0	NA	-	0
381	2018	F	Attached	35	Red deer	I. ricinus	1	NA	NA	0	0	NA	NA	NA	NA	NA	NA	-	-	-	0	NA	-	0
382	2018	F	Attached	35	Red deer	I. ricinus	1	NA	NA	1	0	NA	NA	NA	NA	NA	NA	B.microti	-	-	0	NA	-	0
383	2018	F	Attached	35	Red deer	I. ricinus	1	NA	NA	0	0	NA	NA	NA	NA	NA	NA	-	-	-	0	NA	-	0
384	2018	F	Attached	35	Red deer	I. ricinus	1	NA	NA	0	0	NA	NA	NA	NA	NA	NA	-	-	-	0	NA	-	0
385	2018	F	Attached	35	Red deer	I. ricinus	1	NA	NA	0	0	NA	NA	NA	NA	NA	NA	-	-	-	0	NA	-	0
386	2018	F	Attached	35	Red deer	I. ricinus	1	NA	NA	0	0	NA	NA	NA	NA	NA	NA	-	-	-	0	NA	-	0
387	2018	F or N	Attached	35 or 56	Red deer or Fallow deer	No	1	NA	NA	0	0	NA	NA	NA	NA	NA	NA	-	-	-	0	NA	-	0
388	2018	F	Attached	35	Red deer	I. ricinus	1	NA	NA	0	0	NA	NA	NA	NA	NA	NA	-	-	-	0	NA	-	0
389	2018	F	Attached	35	Red deer	I. ricinus	1	NA	NA	0	0	NA	NA	NA	NA	NA	NA	-	-	-	0	NA	-	0
390	2018	F	Attached	35	Red deer	I. ricinus	1	NA	NA	0	1	-	+	-	-	-	Yes	B.venatorum	-	-	0	NA	-	0
391	2018	F	Attached	35	Red deer	I. ricinus	1	NA	NA	0	0	NA	NA	NA	NA	NA	NA	-	-	-	0	NA	-	0
392	2018	F	Attached	35	Red deer	I. ricinus	1	NA	NA	0	0	NA	NA	NA	NA	NA	NA	-	-	-	0	NA	-	0
393	2018	F	Attached	35	Red deer	I. ricinus	1	NA	NA	0	0	NA	NA	NA	NA	NA	NA	-	-	-	0	NA	-	0
394	2018	N	Attached	35	Red deer	No	1	NA	NA	0	0	NA	NA	NA	NA	NA	NA	-	+	+	1	-	No	0
395	2018	N	Attached	35	Red deer	No	0	NA	NA	0	1	NA	NA	NA	NA	NA	NA	No	-	-	0	NA	-	0
396	2018	N	Attached	35	Red deer	No	1	NA	NA	0	0	NA	NA	NA	NA	NA	NA	-	-	-	0	NA	-	0
397	2018	N	Attached	35	Red deer	No	1	NA	NA	0	0	NA	NA	NA	NA	NA	NA	-	-	-	0	NA	-	0
398	2018	F	Attached	14	Fallow deer	I. ricinus	0	NA	NA	0	0	NA	NA	NA	NA	NA	NA	-	+	+	1	-	No	0
399	2018	F	Attached	14	Fallow deer	I. ricinus	0	NA	NA	0	0	NA	NA	NA	NA	NA	NA	-	-	-	0	NA	-	0
400	2018	F	Attached	14	Fallow deer	I. ricinus	0	NA	NA	0	0	NA	NA	NA	NA	NA	NA	-	-	-	0	NA	-	0
401	2018	F	Attached	14	Fallow deer	I. ricinus	0	NA	NA	0	0	NA	NA	NA	NA	NA	NA	-	-	-	0	NA	-	0
402	2018	F	Attached	14	Fallow deer	I. ricinus	0	NA	NA	0	0	NA	NA	NA	NA	NA	NA	-	-	-	0	NA	-	0
403	2018	F	Attached	14	Fallow deer	I. ricinus	0	NA	NA	0	0	NA	NA	NA	NA	NA	NA	-	-	-	0	NA	-	0
404	2018	F	Attached	14	Fallow deer	I. ricinus	0	NA	NA	0	0	NA	NA	NA	NA	NA	NA	-	-	-	0	NA	-	0
405	2018	N	Attached	14	Fallow deer	No	0	NA	NA	1	0	NA	NA	NA	NA	NA	NA	B.microti	-	-	0	NA	-	0
406	2018	N	Attached	14	Fallow deer	No	0	NA	NA	0	0	NA	NA	NA	NA	NA	NA	-	-	-	0	NA	-	0
407	2018	F	Attached	14	Fallow deer	No	1	NA	NA	0	0	NA	NA	NA	NA	NA	NA	-	-	-	0	NA	-	0
408	2018	F	Attached	20	Roe deer	I. ricinus	1	NA	NA	0	0	NA	NA	NA	NA	NA	NA	-	-	-	0	NA	-	0
409	2018	F	Attached	20	Roe deer	I. ricinus	1	NA	NA	0	0	NA	NA	NA	NA	NA	NA	-	-	-	0	NA	-	0
410	2018	F	Attached	20	Roe deer	I. ricinus	1	NA	NA	0	0	NA	NA	NA	NA	NA	NA	-	-	-	0	NA	-	0
411	2018	F	Attached	20	Roe deer	I. ricinus	1	NA	NA	0	0	NA	NA	NA	NA	NA	NA	-	-	-	0	NA	-	0
412	2018	F	Attached	20	Roe deer	I. ricinus	1	NA	NA	1	0	NA	NA	NA	NA	NA	NA	B.microti	-	-	0	NA	-	0
413	2018	F	Attached	20	Roe deer	I. ricinus	1	NA	NA	0	0	NA	NA	NA	NA	NA	NA	-	-	-	0	NA	-	0
414	2018	F	Attached	20	Roe deer	I. ricinus	1	NA	NA	0	0	NA	NA	NA	NA	NA	NA	-	+	+	1	-	No	0
415	2018	F	Attached	20	Roe deer	I. ricinus	1	NA	NA	0	0	NA	NA	NA	NA	NA	NA	-	-	-	0	NA	-	0
416	2018	F	Attached	20	Roe deer	I. ricinus	1	NA	NA	0	0	NA	NA	NA	NA	NA	NA	-	-	-	0	NA	-	0
417	2018	N	Attached	20	Roe deer	No	1	NA	NA	0	0	NA	NA	NA	NA	NA	NA	-	-	-	0	NA	-	0
418	2018	N	Attached	20	Roe deer	No	1	NA	NA	0	1	NA	NA	NA	NA	NA	NA	No	-	-	0	NA	-	0
419	2018	N	Attached	20	Roe deer	No	1	NA	NA	0	0	NA	NA	NA	NA	NA	NA	-	-	-	0	NA	-	0
420	2018	N	Attached	20	Roe deer	No	1	NA	NA	0	0	NA	NA	NA	NA	NA	NA	-	-	-	0	NA	-	0
421	2018	N	Attached	20	Roe deer	No	1	NA	NA	0	0	NA	NA	NA	NA	NA	NA	-	-	-	0	NA	-	0
422	2018	F	Attached	15	Fallow deer	I. ricinus	1	NA	NA	0	0	NA	NA	NA	NA	NA	NA	-	-	-	0	NA	-	0
423	2018	F	Attached	15	Fallow deer	No	1	NA	NA	0	0	NA	NA	NA	NA	NA	NA	-	-	-	0	NA	-	0
424	2018	N	Attached	15	Fallow deer	No	1	NA	NA	0	0	NA	NA	NA	NA	NA	NA	-	-	-	0	NA	-	0
425	2018	N	Attached	15	Fallow deer	No	1	NA	NA	0	0	NA	NA	NA	NA	NA	NA	-	-	-	0	NA	-	0
426	2018	N	Attached	15	Fallow deer	No	1	NA	NA	0	0	NA	NA	NA	NA	NA	NA	-	-	-	0	NA	-	0
427	2018	N	Attached	15	Fallow deer	No	1	NA	NA	0	0	NA	NA	NA	NA	NA	NA	-	-	-	0	NA	-	0
428	2018	N	Attached	15	Fallow deer	No	1	NA	NA	0	0	NA	NA	NA	NA	NA	NA	-	-	-	0	NA	-	0
429	2018	N	Attached	15	Fallow deer	I. ricinus	1	NA	NA	0	0	NA	NA	NA	NA	NA	NA	-	-	-	0	NA	-	0
430	2018	N	Attached	15	Fallow deer	I. ricinus	1	NA	NA	0	0	NA	NA	NA	NA	NA	NA	-	-	-	0	NA	-	0
431	2018	N	Attached	15	Fallow deer	I. ricinus	1	NA	NA	0	0	NA	NA	NA	NA	NA	NA	-	-	-	0	NA	-	0
432	2018	N	Attached	15	Fallow deer	I. ricinus	1	NA	NA	0	0	NA	NA	NA	NA	NA	NA	-	-	-	0	NA	-	0
433	2018	N	Attached	15	Fallow deer	I. ricinus	1	NA	NA	0	0	NA	NA	NA	NA	NA	NA	-	-	-	0	NA	-	0
434	2018	N	Attached	15	Fallow deer	I. ricinus	1	NA	NA	0	0	NA	NA	NA	NA	NA	NA	-	-	-	0	NA	-	0
435	2018	F	Attached	19	Roe deer	I. ricinus	1	NA	NA	0	0	NA	NA	NA	NA	NA	NA	-	-	-	0	NA	-	0
436	2018	F	Attached	19	Roe deer	I. ricinus	1	NA	NA	0	1	NA	NA	NA	NA	NA	NA	No	-	-	0	NA	-	0
437	2018	F	Attached	19	Roe deer	I. ricinus	1	NA	NA	0	0	NA	NA	NA	NA	NA	NA	-	-	-	0	NA	-	0
438	2018	F	Attached	19	Roe deer	I. ricinus	1	NA	NA	0	0	NA	NA	NA	NA	NA	NA	-	-	-	0	NA	-	0
439	2018	F	Attached	19	Roe deer	No	1	NA	NA	0	1	NA	NA	NA	NA	NA	NA	No	-	-	0	NA	-	0
440	2018	F	Attached	19	Roe deer	No	1	NA	NA	0	0	NA	NA	NA	NA	NA	NA	-	-	-	0	NA	-	0
441	2018	F	Attached	19	Roe deer	I. ricinus	1	NA	NA	0	0	NA	NA	NA	NA	NA	NA	-	-	-	0	NA	-	0
442	2018	F	Attached	19	Roe deer	I. ricinus	1	NA	NA	0	0	NA	NA	NA	NA	NA	NA	-	-	-	0	NA	-	0
443	2018	F	Attached	19	Roe deer	I. ricinus	1	NA	NA	0	0	NA	NA	NA	NA	NA	NA	-	-	-	0	NA	-	0
444	2018	F	Attached	19	Roe deer	I. ricinus	1	NA	NA	0	0	NA	NA	NA	NA	NA	NA	-	-	-	0	NA	-	0
445	2018	F	Attached	19	Roe deer	I. ricinus	1	NA	NA	0	1	-	+	+	-	-	No	B.capreoli	-	-	0	NA	-	0
446	2018	F	Attached	19	Roe deer	I. ricinus	1	NA	NA	0	0	NA	NA	NA	NA	NA	NA	-	+	-	1	NA	No	0
447	2018	F	Attached	19	Roe deer	I. ricinus	1	NA	NA	0	0	NA	NA	NA	NA	NA	NA	-	-	-	0	NA	-	0
448	2018	F	Attached	19	Roe deer	I. ricinus	1	NA	NA	0	0	NA	NA	NA	NA	NA	NA	-	-	-	0	NA	-	0
449	2018	N	Attached	19	Roe deer	I. ricinus	1	NA	NA	0	1	NA	NA	NA	NA	NA	NA	No	-	-	0	NA	-	0
450	2018	N	Attached	19	Roe deer	No	1	NA	NA	0	1	NA	NA	NA	NA	NA	NA	No	-	-	0	NA	-	0
451	2018	N	Attached	19	Roe deer	No	1	NA	NA	0	0	NA	NA	NA	NA	NA	NA	-	-	-	0	NA	-	0
452	2018	N	Attached	19	Roe deer	No	1	NA	NA	0	1	NA	NA	NA	NA	NA	NA	No	-	-	0	NA	-	0
453	2018	N	Attached	19	Roe deer	No	1	NA	NA	0	0	NA	NA	NA	NA	NA	NA	-	-	-	0	NA	-	0
454	2018	N	Attached	19	Roe deer	No	1	NA	NA	0	1	NA	NA	NA	NA	NA	NA	No	-	-	0	NA	-	0
455	2018	N	Attached	19	Roe deer	No	1	NA	NA	0	1	NA	NA	NA	NA	NA	NA	No	-	-	0	NA	-	0
456	2018	N	Attached	19	Roe deer	No	1	NA	NA	0	1	-	+	+	-	-	No	B.capreoli	-	-	0	NA	-	0
457	2018	N	Attached	19	Roe deer	No	1	NA	NA	0	1	NA	NA	NA	NA	NA	NA	No	-	-	0	NA	-	0
458	2018	N	Attached	19	Roe deer	No	1	NA	NA	0	1	NA	NA	NA	NA	NA	NA	No	-	-	0	NA	-	0
459	2018	N	Attached	19	Roe deer	No	1	NA	NA	0	0	NA	NA	NA	NA	NA	NA	-	-	-	0	NA	-	0
460	2018	N	Attached	19	Roe deer	No	1	NA	NA	0	1	NA	NA	NA	NA	NA	NA	No	-	-	0	NA	-	0
461	2018	N	Attached	19	Roe deer	No	1	NA	NA	0	1	NA	NA	NA	NA	NA	NA	No	-	-	0	NA	-	0
462	2018	N	Attached	10	Fallow deer	No	1	NA	NA	0	0	NA	NA	NA	NA	NA	NA	-	-	-	0	NA	-	0
463	2018	N	Attached	10	Fallow deer	No	1	NA	NA	0	0	NA	NA	NA	NA	NA	NA	-	-	-	0	NA	-	0
464	2018	N	Attached	10	Fallow deer	No	1	NA	NA	0	0	NA	NA	NA	NA	NA	NA	-	-	-	0	NA	-	0
465	2018	N	Attached	10	Fallow deer	No	1	NA	NA	0	0	NA	NA	NA	NA	NA	NA	-	-	-	0	NA	-	0
466	2018	N	Attached	10	Fallow deer	I. ricinus	1	NA	NA	0	0	NA	NA	NA	NA	NA	NA	-	-	-	0	NA	-	0
467	2018	N	Attached	10	Fallow deer	I. ricinus	1	NA	NA	0	0	NA	NA	NA	NA	NA	NA	-	-	-	0	NA	-	0
468	2018	N	Attached	10	Fallow deer	I. ricinus	1	NA	NA	0	0	NA	NA	NA	NA	NA	NA	-	-	-	0	NA	-	0
469	2018	F	Attached	10	Fallow deer	I. ricinus	1	NA	NA	0	0	NA	NA	NA	NA	NA	NA	-	-	-	0	NA	-	0
470	2018	F	Attached	10	Fallow deer	I. ricinus	1	NA	NA	0	0	NA	NA	NA	NA	NA	NA	-	-	-	0	NA	-	0
471	2018	F	Attached	10	Fallow deer	No	1	NA	NA	0	0	NA	NA	NA	NA	NA	NA	-	-	-	0	NA	-	0
472	2018	F	Attached	10	Fallow deer	No	1	NA	NA	0	1	-	+	+	-	-	No	B.capreoli	-	-	0	NA	-	0
473	2018	N	Attached	10	Fallow deer	No	1	NA	NA	0	0	NA	NA	NA	NA	NA	NA	-	-	-	0	NA	-	0
474	2018	F	Attached	38	Red deer	No	1	NA	NA	0	0	NA	NA	NA	NA	NA	NA	-	-	-	0	NA	-	0
475	2018	F	Attached	38	Red deer	I. ricinus	1	NA	NA	1	0	NA	NA	NA	NA	NA	NA	B.microti	-	-	0	NA	-	0
476	2018	F	Attached	38	Red deer	I. ricinus	1	NA	NA	0	0	NA	NA	NA	NA	NA	NA	-	-	+	1	NA	No	0
477	2018	F	Attached	38	Red deer	I. ricinus	1	NA	NA	0	0	NA	NA	NA	NA	NA	NA	-	-	-	0	NA	-	0
478	2018	F	Attached	38	Red deer	I. ricinus	1	NA	NA	0	0	NA	NA	NA	NA	NA	NA	-	-	-	0	NA	-	0
479	2018	F	Attached	38	Red deer	I. ricinus	1	NA	NA	0	0	NA	NA	NA	NA	NA	NA	-	-	-	0	NA	-	0
480	2018	F	Attached	38	Red deer	I. ricinus	1	NA	NA	0	1	NA	NA	NA	NA	NA	NA	No	-	-	0	NA	-	0
481	2018	F	Attached	38	Red deer	I. ricinus	1	NA	NA	0	0	NA	NA	NA	NA	NA	NA	-	-	-	0	NA	-	0
482	2018	F	Attached	38	Red deer	I. ricinus	1	NA	NA	0	0	NA	NA	NA	NA	NA	NA	-	+	+	1	-	No	0
483	2018	F	Attached	38	Red deer	I. ricinus	1	NA	NA	0	0	NA	NA	NA	NA	NA	NA	-	+	+	1	NA	No	0
484	2018	F	Attached	38	Red deer	I. ricinus	1	NA	NA	0	0	NA	NA	NA	NA	NA	NA	-	-	-	0	NA	-	0
485	2018	F	Attached	38	Red deer	I. ricinus	1	NA	NA	0	1	NA	NA	NA	NA	NA	NA	No	-	-	0	NA	-	0
486	2018	N	Attached	38	Red deer	No	1	NA	NA	0	1	NA	NA	NA	NA	NA	NA	No	-	-	0	NA	-	0
487	2018	N	Attached	38	Red deer	No	1	NA	NA	0	0	NA	NA	NA	NA	NA	NA	-	-	-	0	NA	-	0
488	2018	N	Attached	38	Red deer	No	1	NA	NA	0	0	NA	NA	NA	NA	NA	NA	-	-	-	0	NA	-	0
489	2018	N	Attached	38	Red deer	No	1	NA	NA	0	0	NA	NA	NA	NA	NA	NA	-	-	-	0	NA	-	0
490	2018	N	Attached	38	Red deer	No	1	NA	NA	0	0	NA	NA	NA	NA	NA	NA	-	-	-	0	NA	-	0
491	2018	N	Attached	38	Red deer	No	1	NA	NA	0	0	NA	NA	NA	NA	NA	NA	-	-	-	0	NA	-	0
492	2018	N	Attached	38	Red deer	No	1	NA	NA	0	1	NA	NA	NA	NA	NA	NA	No	-	-	0	NA	-	0
493	2018	N	Attached	38	Red deer	No	1	NA	NA	0	0	NA	NA	NA	NA	NA	NA	-	-	-	0	NA	-	0
494	2018	N	Attached	38	Red deer	No	1	NA	NA	0	0	NA	NA	NA	NA	NA	NA	-	-	-	0	NA	-	0
495	2018	N	Attached	38	Red deer	No	1	NA	NA	0	0	NA	NA	NA	NA	NA	NA	-	-	-	0	NA	-	0
496	2018	N	Attached	38	Red deer	No	1	NA	NA	0	0	NA	NA	NA	NA	NA	NA	-	-	-	0	NA	-	0
497	2018	N	Attached	38	Red deer	No	1	NA	NA	0	0	NA	NA	NA	NA	NA	NA	-	-	-	0	NA	-	0
498	2018	N	Attached	38	Red deer	I. ricinus	1	NA	NA	0	0	NA	NA	NA	NA	NA	NA	-	-	-	0	NA	-	0
499	2018	N	Attached	38	Red deer	I. ricinus	1	NA	NA	0	0	NA	NA	NA	NA	NA	NA	-	-	-	0	NA	-	0
500	2018	F	Attached	21	Fallow deer	I. ricinus	1	NA	NA	0	0	NA	NA	NA	NA	NA	NA	-	-	-	0	NA	-	0
501	2018	F	Attached	21	Fallow deer	I. ricinus	1	NA	NA	0	0	NA	NA	NA	NA	NA	NA	-	-	-	0	NA	-	0
502	2018	N	Attached	21	Fallow deer	I. ricinus	1	NA	NA	0	0	NA	NA	NA	NA	NA	NA	-	-	-	0	NA	-	0
503	2018	N	Attached	21	Fallow deer	No	1	NA	NA	0	1	NA	NA	NA	NA	NA	NA	No	-	-	0	NA	-	0
504	2018	N	Attached	21	Fallow deer	No	1	NA	NA	0	0	NA	NA	NA	NA	NA	NA	-	-	-	0	NA	-	0
505	2018	N	Attached	21	Fallow deer	I. ricinus	1	NA	NA	0	0	NA	NA	NA	NA	NA	NA	-	-	-	0	NA	-	0
506	2018	N	Attached	21	Fallow deer	I. ricinus	1	NA	NA	0	0	NA	NA	NA	NA	NA	NA	-	-	-	0	NA	-	0
507	2018	N	Attached	21	Fallow deer	I. ricinus	1	NA	NA	1	0	NA	NA	NA	NA	NA	NA	B.microti	-	-	0	NA	-	0
508	2018	N	Attached	21	Fallow deer	I. ricinus	1	NA	NA	0	0	NA	NA	NA	NA	NA	NA	-	-	-	0	NA	-	0
509	2018	N	Attached	21	Fallow deer	No	1	NA	NA	0	1	NA	NA	NA	NA	NA	NA	No	-	-	0	NA	-	0
510	2018	N	Attached	21	Fallow deer	No	1	NA	NA	0	0	NA	NA	NA	NA	NA	NA	-	-	-	0	NA	-	0
511	2018	N	Attached	21	Fallow deer	No	1	NA	NA	0	0	NA	NA	NA	NA	NA	NA	-	-	-	0	NA	-	0
512	2018	N	Attached	21	Fallow deer	No	1	NA	NA	0	0	NA	NA	NA	NA	NA	NA	-	-	-	0	NA	-	0
513	2018	N	Attached	21	Fallow deer	No	1	NA	NA	0	0	NA	NA	NA	NA	NA	NA	-	-	-	0	NA	-	0
514	2018	N	Attached	21	Fallow deer	No	1	NA	NA	0	0	NA	NA	NA	NA	NA	NA	-	-	-	0	NA	-	0
515	2018	N	Attached	21	Fallow deer	No	0	NA	NA	0	0	NA	NA	NA	NA	NA	NA	-	-	-	0	NA	-	0
516	2018	N	Attached	21	Fallow deer	No	1	NA	NA	0	0	NA	NA	NA	NA	NA	NA	-	-	-	0	NA	-	0
517	2018	N	Attached	21	Fallow deer	No	1	NA	NA	0	0	NA	NA	NA	NA	NA	NA	-	-	-	0	NA	-	0
518	2018	N	Attached	21	Fallow deer	No	1	NA	NA	0	0	NA	NA	NA	NA	NA	NA	-	-	-	0	NA	-	0
519	2018	N	Attached	21	Fallow deer	No	1	NA	NA	0	0	NA	NA	NA	NA	NA	NA	-	+	+	1	-	No	0
520	2018	N	Attached	21	Fallow deer	No	1	NA	NA	0	0	NA	NA	NA	NA	NA	NA	-	-	-	0	NA	-	0
521	2018	N	Attached	21	Fallow deer	No	1	NA	NA	0	0	NA	NA	NA	NA	NA	NA	-	-	-	0	NA	-	0
522	2018	N	Attached	21	Fallow deer	No	1	NA	NA	0	0	NA	NA	NA	NA	NA	NA	-	-	-	0	NA	-	0
523	2018	N	Attached	21	Fallow deer	No	1	NA	NA	0	0	NA	NA	NA	NA	NA	NA	-	-	-	0	NA	-	0
524	2018	N	Attached	21	Fallow deer	No	1	NA	NA	0	0	NA	NA	NA	NA	NA	NA	-	-	-	0	NA	-	0
525	2018	N	Attached	21	Fallow deer	No	1	NA	NA	0	0	NA	NA	NA	NA	NA	NA	-	-	-	0	NA	-	0
526	2018	N	Attached	21	Fallow deer	No	1	NA	NA	0	0	NA	NA	NA	NA	NA	NA	-	-	-	0	NA	-	0
527	2018	N	Attached	21	Fallow deer	No	1	NA	NA	0	0	NA	NA	NA	NA	NA	NA	-	-	-	0	NA	-	0
528	2018	N	Attached	21	Fallow deer	No	1	NA	NA	0	0	NA	NA	NA	NA	NA	NA	-	-	-	0	NA	-	0
529	2018	N	Attached	21	Fallow deer	No	1	NA	NA	0	0	NA	NA	NA	NA	NA	NA	-	-	+	1	-	No	0
530	2018	N	Attached	21	Fallow deer	No	1	NA	NA	0	0	NA	NA	NA	NA	NA	NA	-	-	-	0	NA	-	0
531	2018	N	Attached	21	Fallow deer	No	1	NA	NA	0	0	NA	NA	NA	NA	NA	NA	-	-	-	0	NA	-	1
532	2018	N	Attached	21	Fallow deer	No	1	NA	NA	0	0	NA	NA	NA	NA	NA	NA	-	-	-	0	NA	-	0
533	2018	N	Attached	21	Fallow deer	No	1	NA	NA	0	0	NA	NA	NA	NA	NA	NA	-	-	-	0	NA	-	0
534	2018	N	Attached	9	Fallow deer	No	1	NA	NA	0	0	NA	NA	NA	NA	NA	NA	-	-	-	0	NA	-	0
535	2018	N	Attached	9	Fallow deer	No	1	NA	NA	1	0	NA	NA	NA	NA	NA	NA	B.microti	-	-	0	NA	-	0
536	2018	N	Attached	9	Fallow deer	No	1	NA	NA	0	0	NA	NA	NA	NA	NA	NA	-	-	-	0	NA	-	0
537	2018	N	Attached	9	Fallow deer	No	1	NA	NA	0	0	NA	NA	NA	NA	NA	NA	-	-	-	0	NA	-	0
538	2018	N	Attached	9	Fallow deer	No	1	NA	NA	0	0	NA	NA	NA	NA	NA	NA	-	-	-	0	NA	-	0
539	2018	N	Attached	9	Fallow deer	No	1	NA	NA	0	0	NA	NA	NA	NA	NA	NA	-	-	-	0	NA	-	0
540	2018	N	Attached	9	Fallow deer	No	1	NA	NA	0	0	NA	NA	NA	NA	NA	NA	-	-	-	0	NA	-	0
541	2018	N	Attached	9	Fallow deer	No	1	NA	NA	1	0	NA	NA	NA	NA	NA	NA	B.microti	-	-	0	NA	-	0
542	2018	N	Attached	9	Fallow deer	No	1	NA	NA	0	0	NA	NA	NA	NA	NA	NA	-	-	-	0	NA	-	0
543	2018	N	Attached	9	Fallow deer	I. ricinus	1	NA	NA	0	0	NA	NA	NA	NA	NA	NA	-	-	-	0	NA	-	0
544	2018	F	Attached	18	Fallow deer	No	1	NA	NA	0	0	NA	NA	NA	NA	NA	NA	-	+	+	1	NA	No	0
545	2018	N	Attached	18	Fallow deer	No	1	NA	NA	0	0	NA	NA	NA	NA	NA	NA	-	-	-	0	NA	-	0
546	2018	N	Attached	18	Fallow deer	No	1	NA	NA	0	0	NA	NA	NA	NA	NA	NA	-	-	-	0	NA	-	0
547	2018	N	Attached	18	Fallow deer	No	1	NA	NA	0	0	NA	NA	NA	NA	NA	NA	-	-	-	0	NA	-	0
548	2018	N	Attached	18	Fallow deer	No	1	NA	NA	0	0	NA	NA	NA	NA	NA	NA	-	-	-	0	NA	-	0
549	2018	F	Attached	16	Fallow deer	No	1	NA	NA	0	0	NA	NA	NA	NA	NA	NA	-	-	-	0	NA	-	0
550	2018	F	Attached	16	Fallow deer	I. ricinus	1	NA	NA	0	0	NA	NA	NA	NA	NA	NA	-	-	-	0	NA	-	0
551	2018	F	Attached	16	Fallow deer	I. ricinus	1	NA	NA	0	0	NA	NA	NA	NA	NA	NA	-	-	-	0	NA	-	0
552	2018	F	Attached	16	Fallow deer	I. ricinus	1	NA	NA	0	0	NA	NA	NA	NA	NA	NA	-	-	-	0	NA	-	0
553	2018	N	Attached	16	Fallow deer	No	1	NA	NA	0	0	NA	NA	NA	NA	NA	NA	-	-	-	0	NA	-	0
554	2018	N	Attached	16	Fallow deer	I. ricinus	1	NA	NA	0	0	NA	NA	NA	NA	NA	NA	-	-	-	0	NA	-	0
555	2018	N	Attached	16	Fallow deer	I. ricinus	1	NA	NA	0	0	NA	NA	NA	NA	NA	NA	-	-	-	0	NA	-	0
556	2018	N	Attached	16	Fallow deer	No	1	NA	NA	0	0	NA	NA	NA	NA	NA	NA	-	-	-	0	NA	-	0
557	2018	N	Attached	16	Fallow deer	No	1	NA	NA	0	0	NA	NA	NA	NA	NA	NA	-	-	-	0	NA	-	0
558	2018	N	Attached	16	Fallow deer	No	1	NA	NA	0	0	NA	NA	NA	NA	NA	NA	-	-	-	0	NA	-	0
559	2018	N	Attached	16	Fallow deer	No	1	NA	NA	0	0	NA	NA	NA	NA	NA	NA	-	-	-	0	NA	-	0
560	2018	N	Attached	16	Fallow deer	No	1	NA	NA	0	0	NA	NA	NA	NA	NA	NA	-	-	-	0	NA	-	0
561	2018	N	Attached	16	Fallow deer	No	1	NA	NA	0	0	NA	NA	NA	NA	NA	NA	-	-	-	0	NA	-	0
562	2018	N	Attached	16	Fallow deer	No	1	NA	NA	0	0	NA	NA	NA	NA	NA	NA	-	-	-	0	NA	-	0
563	2018	N	Attached	16	Fallow deer	No	1	NA	NA	0	0	NA	NA	NA	NA	NA	NA	-	-	-	0	NA	-	0
564	2018	F	Attached	3	Fallow deer	No	NA	NA	NA	NA	NA	NA	NA	NA	NA	NA	NA	-	NA	NA	NA	NA	NA	NA
565	2018	F	Attached	3	Fallow deer	I. ricinus	1	NA	NA	0	0	NA	NA	NA	NA	NA	NA	-	-	-	0	NA	-	0
566	2018	F	Attached	3	Fallow deer	I. ricinus	1	NA	NA	0	0	NA	NA	NA	NA	NA	NA	-	-	-	0	NA	-	0
567	2018	F	Attached	3	Fallow deer	I. ricinus	1	NA	NA	0	0	NA	NA	NA	NA	NA	NA	-	+	+	1	NA	No	0
568	2018	F	Attached	3	Fallow deer	I. ricinus	1	NA	NA	0	0	NA	NA	NA	NA	NA	NA	-	-	-	0	NA	-	0
569	2018	F	Attached	3	Fallow deer	I. ricinus	1	NA	NA	0	0	NA	NA	NA	NA	NA	NA	-	-	-	0	NA	-	0
570	2018	F	Attached	3	Fallow deer	I. ricinus	1	NA	NA	0	0	NA	NA	NA	NA	NA	NA	-	-	-	0	NA	-	0
571	2018	F	Attached	3	Fallow deer	I. ricinus	1	NA	NA	0	0	NA	NA	NA	NA	NA	NA	-	-	-	0	NA	-	0
572	2018	F	Attached	3	Fallow deer	I. ricinus	1	NA	NA	0	0	NA	NA	NA	NA	NA	NA	-	-	-	0	NA	-	0
573	2018	F	Attached	3	Fallow deer	No	1	NA	NA	0	0	NA	NA	NA	NA	NA	NA	-	-	-	0	NA	-	0
574	2018	F	Attached	3	Fallow deer	No	1	NA	NA	0	0	NA	NA	NA	NA	NA	NA	-	-	-	0	NA	-	0
575	2018	F	Attached	3	Fallow deer	I. ricinus	1	NA	NA	0	0	NA	NA	NA	NA	NA	NA	-	-	-	0	NA	-	0
576	2018	F	Attached	3	Fallow deer	I. ricinus	1	NA	NA	0	0	NA	NA	NA	NA	NA	NA	-	-	-	0	NA	-	0
577	2018	F	Attached	6	Fallow deer	I. ricinus	1	NA	NA	0	0	NA	NA	NA	NA	NA	NA	-	-	-	0	NA	-	0
578	2018	F	Attached	6	Fallow deer	I. ricinus	1	NA	NA	0	0	NA	NA	NA	NA	NA	NA	-	-	-	0	NA	-	0
579	2018	F	Attached	6	Fallow deer	I. ricinus	1	NA	NA	0	0	NA	NA	NA	NA	NA	NA	-	-	-	0	NA	-	0
580	2018	F	Attached	6	Fallow deer	I. ricinus	1	NA	NA	0	0	NA	NA	NA	NA	NA	NA	-	-	-	0	NA	-	0
581	2018	F	Attached	6	Fallow deer	I. ricinus	1	NA	NA	0	0	NA	NA	NA	NA	NA	NA	-	-	-	0	NA	-	0
582	2018	F	Attached	6	Fallow deer	I. ricinus	1	NA	NA	0	0	NA	NA	NA	NA	NA	NA	-	-	-	0	NA	-	0
583	2018	F	Attached	6	Fallow deer	I. ricinus	1	NA	NA	0	0	NA	NA	NA	NA	NA	NA	-	-	-	0	NA	-	0
584	2018	F	Attached	6	Fallow deer	I. ricinus	1	NA	NA	0	0	NA	NA	NA	NA	NA	NA	-	-	-	0	NA	-	0
585	2018	F	Attached	6	Fallow deer	I. ricinus	1	NA	NA	0	0	NA	NA	NA	NA	NA	NA	-	-	-	0	NA	-	0
586	2018	N	Attached	6	Fallow deer	No	1	NA	NA	0	0	NA	NA	NA	NA	NA	NA	-	-	-	0	NA	-	0
587	2018	N	Attached	6	Fallow deer	No	1	NA	NA	0	0	NA	NA	NA	NA	NA	NA	-	-	-	0	NA	-	0
588	2018	N	Attached	6	Fallow deer	No	1	NA	NA	0	0	NA	NA	NA	NA	NA	NA	-	-	-	0	NA	-	0
589	2018	N	Attached	6	Fallow deer	No	1	NA	NA	0	0	NA	NA	NA	NA	NA	NA	-	-	-	0	NA	-	0
590	2018	N	Attached	6	Fallow deer	I. ricinus	1	NA	NA	0	0	NA	NA	NA	NA	NA	NA	-	-	-	0	NA	-	0
591	2018	N	Attached	6	Fallow deer	I. ricinus	1	NA	NA	0	0	NA	NA	NA	NA	NA	NA	-	-	-	0	NA	-	0
592	2018	N	Attached	6	Fallow deer	I. ricinus	1	NA	NA	0	0	NA	NA	NA	NA	NA	NA	-	-	-	0	NA	-	0
593	2018	N	Attached	6	Fallow deer	I. ricinus	1	NA	NA	0	0	NA	NA	NA	NA	NA	NA	-	-	-	0	NA	-	0
594	2018	N	Attached	8	Fallow deer	No	1	NA	NA	0	0	NA	NA	NA	NA	NA	NA	-	+	+	1	+	B.garinii	0
595	2018	F	Attached	1	Fallow deer	I. ricinus	1	NA	NA	0	0	NA	NA	NA	NA	NA	NA	-	-	-	0	NA	-	1
596	2018	F	Attached	1	Fallow deer	I. ricinus	1	NA	NA	0	0	NA	NA	NA	NA	NA	NA	-	-	-	0	NA	-	0
597	2018	F	Attached	1	Fallow deer	I. ricinus	1	NA	NA	0	0	NA	NA	NA	NA	NA	NA	-	-	-	0	NA	-	0
598	2018	F	Attached	1	Fallow deer	I. ricinus	1	NA	NA	0	0	NA	NA	NA	NA	NA	NA	-	-	-	0	NA	-	0
599	2018	F	Attached	1	Fallow deer	No	1	NA	NA	0	0	NA	NA	NA	NA	NA	NA	-	-	-	0	NA	-	0
600	2018	F	Attached	1	Fallow deer	No	1	NA	NA	0	0	NA	NA	NA	NA	NA	NA	-	-	-	0	NA	-	0
601	2018	N	Attached	1	Fallow deer	No	1	NA	NA	0	0	NA	NA	NA	NA	NA	NA	-	-	-	0	NA	-	0
602	2018	N	Attached	1	Fallow deer	No	1	NA	NA	0	0	NA	NA	NA	NA	NA	NA	-	-	-	0	NA	-	0
603	2018	N	Attached	1	Fallow deer	I. ricinus	1	NA	NA	0	0	NA	NA	NA	NA	NA	NA	-	-	-	0	NA	-	0
604	2018	N	Attached	1	Fallow deer	No	1	NA	NA	0	0	NA	NA	NA	NA	NA	NA	-	-	-	0	NA	-	0
605	2018	N	Attached	1	Fallow deer	No	1	NA	NA	0	0	NA	NA	NA	NA	NA	NA	-	-	-	0	NA	-	0
606	2018	N	Attached	1	Fallow deer	No	1	NA	NA	0	0	NA	NA	NA	NA	NA	NA	-	+	+	1	-	No	0
607	2018	N	Attached	1	Fallow deer	No	1	NA	NA	0	0	NA	NA	NA	NA	NA	NA	-	-	+	1	-	No	0
608	2018	N	Attached	1	Fallow deer	No	1	NA	NA	0	0	NA	NA	NA	NA	NA	NA	-	-	+	1	-	No	0
609	2018	N	Attached	1	Fallow deer	No	1	NA	NA	0	1	NA	NA	NA	NA	NA	NA	No	-	-	0	NA	-	0
610	2018	N	Attached	1	Fallow deer	No	1	NA	NA	0	0	NA	NA	NA	NA	NA	NA	-	-	+	1	+	B.garinii	0
611	2018	N	Attached	1	Fallow deer	No	1	NA	NA	0	0	NA	NA	NA	NA	NA	NA	-	-	-	0	NA	-	0
612	2018	N	Attached	1	Fallow deer	I. ricinus	1	NA	NA	0	0	NA	NA	NA	NA	NA	NA	-	-	-	0	NA	-	0
613	2018	N	Attached	1	Fallow deer	I. ricinus	1	NA	NA	0	0	NA	NA	NA	NA	NA	NA	-	-	-	0	NA	-	0
614	2018	N	Attached	1	Fallow deer	I. ricinus	1	NA	NA	0	0	NA	NA	NA	NA	NA	NA	-	-	-	0	NA	-	0
615	2018	N	Attached	1	Fallow deer	I. ricinus	1	NA	NA	0	0	NA	NA	NA	NA	NA	NA	-	-	-	0	NA	-	0
616	2018	N	Attached	1	Fallow deer	I. ricinus	1	NA	NA	0	0	NA	NA	NA	NA	NA	NA	-	-	-	0	NA	-	0
617	2018	N	Attached	1	Fallow deer	I. ricinus	1	NA	NA	0	0	NA	NA	NA	NA	NA	NA	-	+	+	1	-	No	0
618	2018	N	Attached	1	Fallow deer	I. ricinus	1	NA	NA	0	0	NA	NA	NA	NA	NA	NA	-	-	-	0	NA	-	0
619	2018	N	Attached	1	Fallow deer	I. ricinus	1	NA	NA	0	0	NA	NA	NA	NA	NA	NA	-	-	-	0	NA	-	1
620	2018	L	Attached	1	Fallow deer	No	1	NA	NA	0	0	NA	NA	NA	NA	NA	NA	-	-	-	0	NA	-	0
621	2018	F	Attached	7	Fallow deer	I. ricinus	1	NA	NA	0	1	NA	NA	NA	NA	NA	NA	No	-	-	0	NA	-	0
622	2018	F	Attached	7	Fallow deer	I. ricinus	1	NA	NA	0	1	-	+/-	-	-	-	No	No	-	-	0	NA	-	0
623	2018	F	Attached	7	Fallow deer	I. ricinus	1	NA	NA	0	0	NA	NA	NA	NA	NA	NA	-	-	-	0	NA	-	0
624	2018	N	Attached	7	Fallow deer	No	1	NA	NA	0	0	NA	NA	NA	NA	NA	NA	-	-	-	0	NA	-	0
625	2018	N	Attached	7	Fallow deer	No	1	NA	NA	0	0	NA	NA	NA	NA	NA	NA	-	-	-	0	NA	-	0
626	2018	N	Attached	7	Fallow deer	No	1	NA	NA	0	0	NA	NA	NA	NA	NA	NA	-	-	-	0	NA	-	0
627	2018	N	Attached	7	Fallow deer	No	1	NA	NA	0	0	NA	NA	NA	NA	NA	NA	-	-	-	0	NA	-	0
628	2018	N	Attached	7	Fallow deer	I. ricinus	1	NA	NA	0	0	NA	NA	NA	NA	NA	NA	-	-	-	0	NA	-	0
629	2018	N	Attached	7	Fallow deer	I. ricinus	1	NA	NA	0	0	NA	NA	NA	NA	NA	NA	-	-	-	0	NA	-	0
630	2018	N	Attached	7	Fallow deer	I. ricinus	1	NA	NA	0	0	NA	NA	NA	NA	NA	NA	-	-	-	0	NA	-	0
631	2018	N	Attached	7	Fallow deer	I. ricinus	1	NA	NA	0	0	NA	NA	NA	NA	NA	NA	-	-	-	0	NA	-	0
632	2018	N	Attached	7	Fallow deer	I. ricinus	1	NA	NA	0	0	NA	NA	NA	NA	NA	NA	-	-	-	0	NA	-	0
633	2018	F	Attached	2	Fallow deer	I. ricinus	0	NA	NA	0	0	NA	NA	NA	NA	NA	NA	-	-	-	0	NA	-	0
634	2018	F	Attached	2	Fallow deer	I. ricinus	1	NA	NA	0	0	NA	NA	NA	NA	NA	NA	-	-	-	0	NA	-	0
635	2018	F	Attached	2	Fallow deer	I. ricinus	1	NA	NA	0	0	NA	NA	NA	NA	NA	NA	-	-	-	0	NA	-	0
636	2018	F	Attached	2	Fallow deer	I. ricinus	1	NA	NA	0	0	NA	NA	NA	NA	NA	NA	-	-	-	0	NA	-	0
637	2018	F	Attached	2	Fallow deer	I. ricinus	1	NA	NA	0	0	NA	NA	NA	NA	NA	NA	-	-	-	0	NA	-	0
638	2018	F	Attached	2	Fallow deer	I. ricinus	1	NA	NA	0	0	NA	NA	NA	NA	NA	NA	-	-	-	0	NA	-	0
639	2018	F	Attached	2	Fallow deer	I. ricinus	1	NA	NA	0	1	NA	NA	NA	NA	NA	NA	No	-	-	0	NA	-	0
640	2018	F	Attached	2	Fallow deer	I. ricinus	1	NA	NA	0	0	NA	NA	NA	NA	NA	NA	-	-	-	0	NA	-	0
641	2018	F	Attached	2	Fallow deer	I. ricinus	1	NA	NA	0	0	NA	NA	NA	NA	NA	NA	-	-	-	0	NA	-	0
642	2018	F	Attached	2	Fallow deer	I. ricinus	1	NA	NA	0	1	-	-	-	-	-	No	No	-	-	0	NA	-	0
643	2018	F	Attached	2	Fallow deer	No	1	NA	NA	0	0	NA	NA	NA	NA	NA	NA	-	-	-	0	NA	-	0
644	2018	F	Attached	2	Fallow deer	No	1	NA	NA	0	0	NA	NA	NA	NA	NA	NA	-	+	-	1	NA	No	0
645	2018	F	Attached	2	Fallow deer	No	1	NA	NA	0	0	NA	NA	NA	NA	NA	NA	-	-	-	0	NA	-	0
646	2018	F	Attached	2	Fallow deer	No	1	NA	NA	0	0	NA	NA	NA	NA	NA	NA	-	-	-	0	NA	-	0
647	2018	F	Attached	2	Fallow deer	No	1	NA	NA	0	0	NA	NA	NA	NA	NA	NA	-	-	-	0	NA	-	0
648	2018	F	Attached	2	Fallow deer	I. ricinus	1	NA	NA	0	0	NA	NA	NA	NA	NA	NA	-	-	-	0	NA	-	0
649	2018	F	Attached	2	Fallow deer	I. ricinus	1	NA	NA	1	0	NA	NA	NA	NA	NA	NA	B.microti	-	-	0	NA	-	0
650	2018	F	Attached	2	Fallow deer	I. ricinus	1	NA	NA	1	0	NA	NA	NA	NA	NA	NA	B.microti	-	-	0	NA	-	0
651	2018	F	Attached	5	Fallow deer	I. ricinus	1	NA	NA	0	0	NA	NA	NA	NA	NA	NA	-	-	-	0	NA	-	0
652	2018	N	Attached	5	Fallow deer	No	1	NA	NA	1	0	NA	NA	NA	NA	NA	NA	B.microti	-	-	0	NA	-	0
653	2018	N	Attached	5	Fallow deer	No	1	NA	NA	0	0	NA	NA	NA	NA	NA	NA	-	-	-	0	NA	-	0
654	2018	N	Attached	5	Fallow deer	No	1	NA	NA	0	0	NA	NA	NA	NA	NA	NA	-	-	-	0	NA	-	0
655	2018	N	Attached	5	Fallow deer	No	1	NA	NA	0	0	NA	NA	NA	NA	NA	NA	-	-	-	0	NA	-	0
656	2018	N	Attached	5	Fallow deer	No	1	NA	NA	0	0	NA	NA	NA	NA	NA	NA	-	-	-	0	NA	-	0
657	2018	N	Attached	5	Fallow deer	No	1	NA	NA	0	0	NA	NA	NA	NA	NA	NA	-	-	-	0	NA	-	0
658	2018	N	Attached	5	Fallow deer	No	1	NA	NA	0	0	NA	NA	NA	NA	NA	NA	-	-	-	0	NA	-	0
659	2018	N	Attached	5	Fallow deer	No	1	NA	NA	0	0	NA	NA	NA	NA	NA	NA	-	-	-	0	NA	-	0
660	2018	N	Attached	5	Fallow deer	No	1	NA	NA	0	0	NA	NA	NA	NA	NA	NA	-	-	-	0	NA	-	0
661	2018	N	Attached	5	Fallow deer	No	1	NA	NA	0	0	NA	NA	NA	NA	NA	NA	-	+	+	1	-	No	0
662	2018	N	Attached	5	Fallow deer	No	1	NA	NA	0	0	NA	NA	NA	NA	NA	NA	-	-	-	0	NA	-	0
663	2018	N	Attached	5	Fallow deer	No	1	NA	NA	0	0	NA	NA	NA	NA	NA	NA	-	-	-	0	NA	-	0
664	2018	N	Attached	5	Fallow deer	No	0	NA	NA	0	0	NA	NA	NA	NA	NA	NA	-	-	-	0	NA	-	0
665	2018	N	Attached	5	Fallow deer	No	1	NA	NA	0	0	NA	NA	NA	NA	NA	NA	-	-	-	0	NA	-	0
666	2018	N	Attached	5	Fallow deer	No	1	NA	NA	0	0	NA	NA	NA	NA	NA	NA	-	-	-	0	NA	-	0
667	2018	N	Attached	5	Fallow deer	No	1	NA	NA	0	0	NA	NA	NA	NA	NA	NA	-	-	-	0	NA	-	0
668	2018	N	Attached	5	Fallow deer	No	1	NA	NA	0	0	NA	NA	NA	NA	NA	NA	-	-	-	0	NA	-	0
669	2018	N	Attached	5	Fallow deer	No	0	NA	NA	0	0	NA	NA	NA	NA	NA	NA	-	-	-	0	NA	-	0
670	2018	N	Attached	5	Fallow deer	No	1	NA	NA	0	0	NA	NA	NA	NA	NA	NA	-	-	-	0	NA	-	0
671	2018	N	Attached	5	Fallow deer	No	1	NA	NA	0	0	NA	NA	NA	NA	NA	NA	-	-	-	0	NA	-	0
672	2018	N	Attached	5	Fallow deer	No	1	NA	NA	0	0	NA	NA	NA	NA	NA	NA	-	-	-	0	NA	-	0
673	2018	N	Attached	5	Fallow deer	No	1	NA	NA	0	0	NA	NA	NA	NA	NA	NA	-	-	-	0	NA	-	0
674	2018	N	Attached	5	Fallow deer	No	1	NA	NA	0	0	NA	NA	NA	NA	NA	NA	-	-	-	0	NA	-	0
675	2018	N	Attached	5	Fallow deer	No	1	NA	NA	0	0	NA	NA	NA	NA	NA	NA	-	-	-	0	NA	-	0
676	2018	N	Attached	5	Fallow deer	No	0	NA	NA	0	0	NA	NA	NA	NA	NA	NA	-	-	-	0	NA	-	0
677	2018	N	Attached	5	Fallow deer	No	0	NA	NA	0	0	NA	NA	NA	NA	NA	NA	-	-	-	0	NA	-	0
678	2018	N	Attached	5	Fallow deer	No	0	NA	NA	0	0	NA	NA	NA	NA	NA	NA	-	-	-	0	NA	-	0
679	2018	N	Attached	5	Fallow deer	No	0	NA	NA	0	0	NA	NA	NA	NA	NA	NA	-	-	-	0	NA	-	0
680	2018	N	Attached	5	Fallow deer	No	0	NA	NA	0	0	NA	NA	NA	NA	NA	NA	-	-	-	0	NA	-	0
681	2018	N	Attached	5	Fallow deer	No	0	NA	NA	0	0	NA	NA	NA	NA	NA	NA	-	-	-	0	NA	-	0
682	2018	N	Attached	5	Fallow deer	No	1	NA	NA	0	0	NA	NA	NA	NA	NA	NA	-	-	-	0	NA	-	0
683	2018	F	Attached	5	Fallow deer	I. ricinus	1	NA	NA	0	0	NA	NA	NA	NA	NA	NA	-	+	+	1	NA	No	0
684	2018	F	Attached	5	Fallow deer	I. ricinus	1	NA	NA	0	0	NA	NA	NA	NA	NA	NA	-	-	-	0	NA	-	0
685	2018	F	Attached	5	Fallow deer	I. ricinus	1	NA	NA	0	0	NA	NA	NA	NA	NA	NA	-	-	-	0	NA	-	0
686	2018	F	Attached	5	Fallow deer	I. ricinus	1	NA	NA	0	0	NA	NA	NA	NA	NA	NA	-	-	-	0	NA	-	0
687	2018	N	Attached	59	Fallow deer	No	1	NA	NA	0	0	NA	NA	NA	NA	NA	NA	-	-	-	0	NA	-	0
688	2018	N	Attached	59	Fallow deer	No	1	NA	NA	0	0	NA	NA	NA	NA	NA	NA	-	-	-	0	NA	-	0
689	2018	N	Attached	59	Fallow deer	No	1	NA	NA	0	0	NA	NA	NA	NA	NA	NA	-	-	-	0	NA	-	0
690	2018	N	Attached	59	Fallow deer	No	1	NA	NA	0	0	NA	NA	NA	NA	NA	NA	-	-	-	0	NA	-	0
691	2018	F	Attached	59	Fallow deer	I. ricinus	1	NA	NA	0	0	NA	NA	NA	NA	NA	NA	-	-	-	0	NA	-	0
692	2018	N	Attached	58	Fallow deer	No	1	NA	NA	0	0	NA	NA	NA	NA	NA	NA	-	-	-	0	NA	-	0
693	2018	N	Attached	58	Fallow deer	No	1	NA	NA	0	0	NA	NA	NA	NA	NA	NA	-	-	-	0	NA	-	0
694	2018	N	Attached	58	Fallow deer	No	1	NA	NA	0	0	NA	NA	NA	NA	NA	NA	-	-	-	0	NA	-	0
695	2018	N	Attached	58	Fallow deer	No	1	NA	NA	0	0	NA	NA	NA	NA	NA	NA	-	-	-	0	NA	-	0
696	2018	N	Attached	58	Fallow deer	No	1	NA	NA	0	0	NA	NA	NA	NA	NA	NA	-	-	-	0	NA	-	0
697	2018	N	Attached	58	Fallow deer	I. ricinus	1	NA	NA	0	0	NA	NA	NA	NA	NA	NA	-	-	-	0	NA	-	0
698	2018	F	Attached	52	Fallow deer	I. ricinus	1	NA	NA	0	0	NA	NA	NA	NA	NA	NA	-	-	-	0	NA	-	0
699	2018	F	Attached	52	Fallow deer	I. ricinus	1	NA	NA	0	0	NA	NA	NA	NA	NA	NA	-	-	-	0	NA	-	0
700	2018	N	Attached	52	Fallow deer	No	1	NA	NA	0	0	NA	NA	NA	NA	NA	NA	-	-	-	0	NA	-	0
701	2018	N	Attached	52	Fallow deer	No	1	NA	NA	0	0	NA	NA	NA	NA	NA	NA	-	-	-	0	NA	-	0
702	2018	N	Attached	52	Fallow deer	No	1	NA	NA	0	0	NA	NA	NA	NA	NA	NA	-	-	-	0	NA	-	0
703	2018	N	Attached	52	Fallow deer	No	1	NA	NA	0	0	NA	NA	NA	NA	NA	NA	-	-	-	0	NA	-	0
704	2018	F	Attached	52	Fallow deer	No	1	NA	NA	0	0	NA	NA	NA	NA	NA	NA	-	+	+	1	-	No	0
705	2018	F	Attached	61	Moose	I. ricinus	1	NA	NA	0	0	NA	NA	NA	NA	NA	NA	-	-	-	0	NA	-	0
706	2018	F	Attached	61	Moose	I. ricinus	1	NA	NA	0	0	NA	NA	NA	NA	NA	NA	-	-	-	0	NA	-	0
707	2018	F	Attached	61	Moose	I. ricinus	1	NA	NA	0	0	NA	NA	NA	NA	NA	NA	-	-	-	0	NA	-	0
708	2018	F	Attached	61	Moose	I. ricinus	1	NA	NA	0	0	NA	NA	NA	NA	NA	NA	-	-	-	0	NA	-	0
709	2018	F	Attached	61	Moose	I. ricinus	0	NA	NA	0	0	NA	NA	NA	NA	NA	NA	-	-	-	0	NA	-	0
710	2018	F	Attached	61	Moose	I. ricinus	0	NA	NA	0	0	NA	NA	NA	NA	NA	NA	-	-	-	0	NA	-	0
711	2018	F	Attached	8	Fallow deer	I. ricinus	1	NA	NA	0	0	NA	NA	NA	NA	NA	NA	-	+	+	1	-	No	0
712	2018	F	Attached	8	Fallow deer	I. ricinus	1	NA	NA	0	0	NA	NA	NA	NA	NA	NA	-	-	-	0	NA	-	0
713	2018	F	Attached	8	Fallow deer	I. ricinus	0	NA	NA	0	0	NA	NA	NA	NA	NA	NA	-	-	-	0	NA	-	0
714	2018	F	Attached	8	Fallow deer	I. ricinus	1	NA	NA	0	0	NA	NA	NA	NA	NA	NA	-	-	-	0	NA	-	0
715	2018	F	Attached	8	Fallow deer	I. ricinus	0	NA	NA	0	0	NA	NA	NA	NA	NA	NA	-	-	-	0	NA	-	0
716	2018	F	Attached	8	Fallow deer	No	0	NA	NA	0	0	NA	NA	NA	NA	NA	NA	-	-	-	0	NA	-	0
717	2018	F	Attached	8	Fallow deer	No	0	NA	NA	0	0	NA	NA	NA	NA	NA	NA	-	-	-	0	NA	-	0
718	2018	F	Attached	8	Fallow deer	No	1	NA	NA	0	0	NA	NA	NA	NA	NA	NA	-	-	-	0	NA	-	0
719	2018	N	Attached	8	Fallow deer	No	0	NA	NA	0	0	NA	NA	NA	NA	NA	NA	-	-	-	0	NA	-	0
720	2018	N	Attached	8	Fallow deer	I. ricinus	1	NA	NA	0	0	NA	NA	NA	NA	NA	NA	-	-	-	0	NA	-	0
721	2018	N	Attached	8	Fallow deer	I. ricinus	1	NA	NA	0	0	NA	NA	NA	NA	NA	NA	-	-	-	0	NA	-	0
722	2018	N	Attached	8	Fallow deer	No	1	NA	NA	0	0	NA	NA	NA	NA	NA	NA	-	-	-	0	NA	-	0
723	2018	N	Attached	8	Fallow deer	No	1	NA	NA	0	0	NA	NA	NA	NA	NA	NA	-	-	-	0	NA	-	0
724	2018	N	Attached	8	Fallow deer	No	1	NA	NA	0	0	NA	NA	NA	NA	NA	NA	-	-	-	0	NA	-	0
725	2018	N	Attached	8	Fallow deer	No	1	NA	NA	0	0	NA	NA	NA	NA	NA	NA	-	-	-	0	NA	-	0
726	2018	F	Attached	2	Fallow deer	I. ricinus	1	NA	NA	0	0	NA	NA	NA	NA	NA	NA	-	-	-	0	NA	-	0
727	2018	F	Attached	2	Fallow deer	I. ricinus	1	NA	NA	0	0	NA	NA	NA	NA	NA	NA	-	-	-	0	NA	-	0
728	2018	F	Attached	2	Fallow deer	I. ricinus	1	NA	NA	0	1	-	+	-	-	-	Yes	B.venatorum	-	-	0	NA	-	0
729	2018	N	Attached	2	Fallow deer	No	1	NA	NA	0	0	NA	NA	NA	NA	NA	NA	-	-	-	0	NA	-	0
730	2018	N	Attached	2	Fallow deer	No	1	NA	NA	0	0	NA	NA	NA	NA	NA	NA	-	-	-	0	NA	-	0
731	2018	N	Attached	2	Fallow deer	No	1	NA	NA	0	0	NA	NA	NA	NA	NA	NA	-	-	-	0	NA	-	0
732	2018	N	Attached	2	Fallow deer	No	1	NA	NA	0	0	NA	NA	NA	NA	NA	NA	-	-	-	0	NA	-	0
733	2018	N	Attached	2	Fallow deer	No	1	NA	NA	0	0	NA	NA	NA	NA	NA	NA	-	-	-	0	NA	-	0
734	2018	N	Attached	2	Fallow deer	No	1	NA	NA	0	0	NA	NA	NA	NA	NA	NA	-	-	-	0	NA	-	0
735	2018	N	Attached	2	Fallow deer	No	1	NA	NA	0	0	NA	NA	NA	NA	NA	NA	-	-	-	0	NA	-	0
736	2018	N	Attached	2	Fallow deer	No	1	NA	NA	0	0	NA	NA	NA	NA	NA	NA	-	-	-	0	NA	-	0
737	2018	N	Attached	2	Fallow deer	No	1	NA	NA	0	0	NA	NA	NA	NA	NA	NA	-	-	-	0	NA	-	0
738	2018	N	Attached	2	Fallow deer	No	1	NA	NA	0	0	NA	NA	NA	NA	NA	NA	-	-	-	0	NA	-	0
739	2018	N	Attached	2	Fallow deer	No	NA	NA	NA	NA	NA	NA	NA	NA	NA	NA	NA	-	NA	NA	NA	NA	NA	NA
740	2018	N	Attached	2	Fallow deer	No	NA	NA	NA	NA	NA	NA	NA	NA	NA	NA	NA	-	NA	NA	NA	NA	NA	NA
741	2018	F	Attached	55	Fallow deer	I. ricinus	1	NA	NA	0	0	NA	NA	NA	NA	NA	NA	-	-	-	0	NA	-	0
742	2018	F	Attached	55	Fallow deer	I. ricinus	1	NA	NA	0	0	NA	NA	NA	NA	NA	NA	-	-	-	0	NA	-	0
743	2018	F	Attached	55	Fallow deer	I. ricinus	1	NA	NA	0	0	NA	NA	NA	NA	NA	NA	-	-	-	0	NA	-	0
744	2018	F	Attached	55	Fallow deer	I. ricinus	1	NA	NA	0	0	NA	NA	NA	NA	NA	NA	-	-	-	0	NA	-	0
745	2018	N	Attached	55	Fallow deer	No	1	NA	NA	0	0	NA	NA	NA	NA	NA	NA	-	-	-	0	NA	-	0
746	2018	N	Attached	55	Fallow deer	No	1	NA	NA	0	0	NA	NA	NA	NA	NA	NA	-	-	-	0	NA	-	0
747	2018	N	Attached	55	Fallow deer	No	1	NA	NA	0	0	NA	NA	NA	NA	NA	NA	-	-	-	0	NA	-	0
748	2018	N	Attached	55	Fallow deer	No	1	NA	NA	0	0	NA	NA	NA	NA	NA	NA	-	-	-	0	NA	-	0
749	2018	N	Attached	55	Fallow deer	No	1	NA	NA	0	0	NA	NA	NA	NA	NA	NA	-	-	-	0	NA	-	0
750	2018	N	Attached	55	Fallow deer	No	1	NA	NA	0	0	NA	NA	NA	NA	NA	NA	-	-	-	0	NA	-	0
751	2018	N	Attached	55	Fallow deer	No	1	NA	NA	0	0	NA	NA	NA	NA	NA	NA	-	-	-	0	NA	-	0
752	2018	N	Attached	55	Fallow deer	No	1	NA	NA	0	0	NA	NA	NA	NA	NA	NA	-	-	-	0	NA	-	0
753	2018	N	Attached	55	Fallow deer	No	1	NA	NA	0	0	NA	NA	NA	NA	NA	NA	-	-	-	0	NA	-	0
754	2018	N	Attached	55	Fallow deer	No	1	NA	NA	0	0	NA	NA	NA	NA	NA	NA	-	-	-	0	NA	-	0
755	2018	N	Attached	55	Fallow deer	No	1	NA	NA	0	0	NA	NA	NA	NA	NA	NA	-	+	+	1	-	No	0
756	2018	N	Attached	55	Fallow deer	No	1	NA	NA	0	0	NA	NA	NA	NA	NA	NA	-	-	-	0	NA	-	0
757	2018	N	Attached	55	Fallow deer	No	1	NA	NA	0	0	NA	NA	NA	NA	NA	NA	-	-	-	0	NA	-	0
758	2018	N	Attached	55	Fallow deer	No	1	NA	NA	0	0	NA	NA	NA	NA	NA	NA	-	-	-	0	NA	-	0
759	2018	N	Attached	55	Fallow deer	No	1	NA	NA	0	0	NA	NA	NA	NA	NA	NA	-	-	-	0	NA	-	0
760	2018	N	Attached	55	Fallow deer	No	1	NA	NA	0	0	NA	NA	NA	NA	NA	NA	-	-	-	0	NA	-	0
761	2018	N	Attached	55	Fallow deer	No	1	NA	NA	0	0	NA	NA	NA	NA	NA	NA	-	+	+	1	+	B.garinii	0
762	2018	N	Attached	55	Fallow deer	No	1	NA	NA	0	0	NA	NA	NA	NA	NA	NA	-	-	-	0	NA	-	0
763	2018	N	Attached	55	Fallow deer	No	1	NA	NA	0	0	NA	NA	NA	NA	NA	NA	-	-	-	0	NA	-	0
764	2018	N	Attached	55	Fallow deer	No	1	NA	NA	0	0	NA	NA	NA	NA	NA	NA	-	-	-	0	NA	-	0
765	2018	N	Attached	55	Fallow deer	No	1	NA	NA	0	0	NA	NA	NA	NA	NA	NA	-	+	+	1	-	No	0
766	2018	N	Attached	55	Fallow deer	No	1	NA	NA	0	0	NA	NA	NA	NA	NA	NA	-	-	-	0	NA	-	0
767	2018	N	Attached	55	Fallow deer	No	1	NA	NA	0	0	NA	NA	NA	NA	NA	NA	-	-	-	0	NA	-	0
768	2018	N	Attached	55	Fallow deer	No	1	NA	NA	0	0	NA	NA	NA	NA	NA	NA	-	-	-	0	NA	-	0
769	2018	N	Attached	55	Fallow deer	No	1	NA	NA	0	0	NA	NA	NA	NA	NA	NA	-	-	-	0	NA	-	0
770	2018	N	Attached	55	Fallow deer	No	1	NA	NA	0	0	NA	NA	NA	NA	NA	NA	-	-	-	0	NA	-	0
771	2018	N	Attached	55	Fallow deer	I. ricinus	1	NA	NA	0	0	NA	NA	NA	NA	NA	NA	-	-	-	0	NA	-	0
772	2018	N	Attached	55	Fallow deer	I. ricinus	1	NA	NA	0	0	NA	NA	NA	NA	NA	NA	-	-	-	0	NA	-	0
773	2018	N	Attached	55	Fallow deer	I. ricinus	1	NA	NA	0	0	NA	NA	NA	NA	NA	NA	-	-	-	0	NA	-	0
774	2018	N	Attached	55	Fallow deer	I. ricinus	1	NA	NA	0	0	NA	NA	NA	NA	NA	NA	-	-	-	0	NA	-	0
775	2018	N	Attached	55	Fallow deer	I. ricinus	1	NA	NA	0	0	NA	NA	NA	NA	NA	NA	-	-	-	0	NA	-	0
776	2018	N	Attached	55	Fallow deer	I. ricinus	1	NA	NA	0	0	NA	NA	NA	NA	NA	NA	-	-	-	0	NA	-	0
777	2018	N	Attached	55	Fallow deer	No	1	NA	NA	0	0	NA	NA	NA	NA	NA	NA	-	-	-	0	NA	-	0
778	2018	N	Attached	55	Fallow deer	I. ricinus	1	NA	NA	0	0	NA	NA	NA	NA	NA	NA	-	-	-	0	NA	-	0
779	2018	N	Attached	55	Fallow deer	I. ricinus	1	NA	NA	0	0	NA	NA	NA	NA	NA	NA	-	-	-	0	NA	-	0
780	2018	F	Attached	56	Fallow deer	I. ricinus	1	NA	NA	0	0	NA	NA	NA	NA	NA	NA	-	-	-	0	NA	-	0
781	2018	F	Attached	56	Fallow deer	I. ricinus	1	NA	NA	0	0	NA	NA	NA	NA	NA	NA	-	-	-	0	NA	-	0
782	2018	N	Attached	56	Fallow deer	No	1	NA	NA	0	0	NA	NA	NA	NA	NA	NA	-	-	-	0	NA	-	0
783	2018	N	Attached	56	Fallow deer	No	1	NA	NA	0	0	NA	NA	NA	NA	NA	NA	-	-	-	0	NA	-	0
784	2018	N	Attached	56	Fallow deer	No	1	NA	NA	0	0	NA	NA	NA	NA	NA	NA	-	-	-	0	NA	-	0
785	2018	N	Attached	56	Fallow deer	No	1	NA	NA	0	0	NA	NA	NA	NA	NA	NA	-	-	-	0	NA	-	0
786	2018	N	Attached	56	Fallow deer	No	1	NA	NA	0	0	NA	NA	NA	NA	NA	NA	-	-	-	0	NA	-	0
787	2018	N	Attached	56	Fallow deer	No	1	NA	NA	0	0	NA	NA	NA	NA	NA	NA	-	-	-	0	NA	-	0
788	2018	N	Attached	56	Fallow deer	No	1	NA	NA	0	0	NA	NA	NA	NA	NA	NA	-	-	-	0	NA	-	0
789	2018	N	Attached	56	Fallow deer	No	1	NA	NA	0	0	NA	NA	NA	NA	NA	NA	-	-	-	0	NA	-	0
790	2018	N	Attached	56	Fallow deer	No	1	NA	NA	0	0	NA	NA	NA	NA	NA	NA	-	+	-	1	-	No	0
791	2018	N	Attached	56	Fallow deer	No	1	NA	NA	0	0	NA	NA	NA	NA	NA	NA	-	-	-	0	NA	-	0
792	2018	N	Attached	56	Fallow deer	No	1	NA	NA	0	0	NA	NA	NA	NA	NA	NA	-	-	-	0	NA	-	0
793	2018	N	Attached	56	Fallow deer	No	1	NA	NA	0	1	-	+	-	-	-	Yes	B.venatorum	-	-	0	NA	-	0
794	2018	N	Attached	56	Fallow deer	No	1	NA	NA	0	0	NA	NA	NA	NA	NA	NA	-	-	-	0	NA	-	0
795	2018	N	Attached	56	Fallow deer	No	1	NA	NA	0	0	NA	NA	NA	NA	NA	NA	-	-	-	0	NA	-	0
796	2018	N	Attached	56	Fallow deer	No	1	NA	NA	0	0	NA	NA	NA	NA	NA	NA	-	-	-	0	NA	-	0
797	2018	N	Attached	56	Fallow deer	No	1	NA	NA	0	0	NA	NA	NA	NA	NA	NA	-	-	-	0	NA	-	0
798	2018	N	Attached	56	Fallow deer	No	1	NA	NA	0	0	NA	NA	NA	NA	NA	NA	-	-	-	0	NA	-	0
799	2018	N	Attached	56	Fallow deer	No	1	NA	NA	0	0	NA	NA	NA	NA	NA	NA	-	-	-	0	NA	-	0
800	2018	N	Attached	56	Fallow deer	No	1	NA	NA	0	0	NA	NA	NA	NA	NA	NA	-	-	-	0	NA	-	0
801	2018	N	Attached	56	Fallow deer	No	1	NA	NA	0	0	NA	NA	NA	NA	NA	NA	-	-	-	0	NA	-	0
802	2018	N	Attached	56	Fallow deer	No	1	NA	NA	0	0	NA	NA	NA	NA	NA	NA	-	-	-	0	NA	-	0
803	2018	N	Attached	56	Fallow deer	No	1	NA	NA	0	0	NA	NA	NA	NA	NA	NA	-	-	-	0	NA	-	0
804	2018	N	Attached	56	Fallow deer	No	1	NA	NA	0	0	NA	NA	NA	NA	NA	NA	-	-	-	0	NA	-	0
805	2018	N	Attached	56	Fallow deer	No	1	NA	NA	0	0	NA	NA	NA	NA	NA	NA	-	-	-	0	NA	-	0
806	2018	F or N	Attached	35 or 56	Red deer or Fallow deer	No	1	NA	NA	0	0	NA	NA	NA	NA	NA	NA	-	-	-	0	NA	-	0
807	2018	N	Attached	56	Fallow deer	No	1	NA	NA	0	0	NA	NA	NA	NA	NA	NA	-	+	-	1	+	B.garinii	0
808	2018	N	Attached	56	Fallow deer	No	1	NA	NA	0	0	NA	NA	NA	NA	NA	NA	-	-	-	0	NA	-	0
809	2018	N	Attached	56	Fallow deer	No	1	NA	NA	0	0	NA	NA	NA	NA	NA	NA	-	-	-	0	NA	-	0
810	2018	N	Attached	56	Fallow deer	No	1	NA	NA	0	0	NA	NA	NA	NA	NA	NA	-	-	-	0	NA	-	0
811	2018	N	Attached	56	Fallow deer	No	1	NA	NA	0	0	NA	NA	NA	NA	NA	NA	-	-	-	0	NA	-	0
812	2018	N	Attached	56	Fallow deer	I. ricinus	1	NA	NA	0	0	NA	NA	NA	NA	NA	NA	-	-	-	0	NA	-	0
813	2018	N	Attached	56	Fallow deer	I. ricinus	1	NA	NA	0	0	NA	NA	NA	NA	NA	NA	-	-	-	0	NA	-	0
814	2018	N	Attached	56	Fallow deer	I. ricinus	1	NA	NA	0	0	NA	NA	NA	NA	NA	NA	-	-	-	0	NA	-	0
815	2018	N	Attached	56	Fallow deer	I. ricinus	1	NA	NA	0	0	NA	NA	NA	NA	NA	NA	-	-	-	0	NA	-	0
816	2018	N	Attached	56	Fallow deer	I. ricinus	1	NA	NA	0	0	NA	NA	NA	NA	NA	NA	-	-	-	0	NA	-	0
817	2018	N	Attached	56	Fallow deer	I. ricinus	1	NA	NA	0	0	NA	NA	NA	NA	NA	NA	-	-	-	0	NA	-	0
818	2018	N	Attached	56	Fallow deer	I. ricinus	1	NA	NA	0	0	NA	NA	NA	NA	NA	NA	-	-	+	1	+	B.burgdorferi ss	0
819	2018	N	Attached	56	Fallow deer	I. ricinus	1	NA	NA	0	0	NA	NA	NA	NA	NA	NA	-	-	-	0	NA	-	0
820	2018	N	Attached	33	Red deer	No	1	NA	NA	0	0	NA	NA	NA	NA	NA	NA	-	-	-	0	NA	-	0
821	2018	F	Attached	33	Red deer	I. ricinus	1	NA	NA	0	0	NA	NA	NA	NA	NA	NA	-	-	-	0	NA	-	0
822	2018	F	Attached	33	Red deer	I. ricinus	1	NA	NA	0	0	NA	NA	NA	NA	NA	NA	-	-	-	0	NA	-	0
823	2018	F	Attached	33	Red deer	I. ricinus	1	NA	NA	0	0	NA	NA	NA	NA	NA	NA	-	-	-	0	NA	-	0
824	2018	F	Attached	33	Red deer	I. ricinus	1	NA	NA	0	0	NA	NA	NA	NA	NA	NA	-	-	-	0	NA	-	0
825	2018	N	Attached	33	Red deer	No	1	NA	NA	0	0	NA	NA	NA	NA	NA	NA	-	-	-	0	NA	-	0
826	2018	F	Attached	33	Red deer	I. ricinus	1	NA	NA	0	0	NA	NA	NA	NA	NA	NA	-	-	-	0	NA	-	0
827	2018	F	Attached	33	Red deer	I. ricinus	1	NA	NA	0	1	NA	NA	NA	NA	NA	NA	No	-	-	0	NA	-	0
828	2018	F	Attached	33	Red deer	I. ricinus	1	NA	NA	0	0	NA	NA	NA	NA	NA	NA	-	-	-	0	NA	-	0
829	2018	F	Attached	33	Red deer	I. ricinus	1	NA	NA	0	0	NA	NA	NA	NA	NA	NA	-	-	-	0	NA	-	0
830	2018	F	Attached	33	Red deer	I. ricinus	1	NA	NA	0	0	NA	NA	NA	NA	NA	NA	-	-	-	0	NA	-	0
831	2018	F	Attached	33	Red deer	I. ricinus	1	NA	NA	0	0	NA	NA	NA	NA	NA	NA	-	-	-	0	NA	-	0
832	2018	F	Attached	33	Red deer	I. ricinus	1	NA	NA	0	0	NA	NA	NA	NA	NA	NA	-	-	-	0	NA	-	0
833	2018	F	Attached	33	Red deer	I. ricinus	1	NA	NA	0	0	NA	NA	NA	NA	NA	NA	-	-	-	0	NA	-	0
834	2018	F	Attached	33	Red deer	I. ricinus	1	NA	NA	0	0	NA	NA	NA	NA	NA	NA	-	-	-	0	NA	-	0
835	2018	F	Attached	33	Red deer	I. ricinus	1	NA	NA	0	0	NA	NA	NA	NA	NA	NA	-	-	-	0	NA	-	0
836	2018	F	Attached	33	Red deer	I. ricinus	1	NA	NA	0	0	NA	NA	NA	NA	NA	NA	-	-	-	0	NA	-	0
837	2018	N	Attached	32	Moose	No	1	NA	NA	0	0	NA	NA	NA	NA	NA	NA	-	-	-	0	NA	-	0
838	2018	N	Attached	32	Moose	No	0	NA	NA	0	0	NA	NA	NA	NA	NA	NA	-	-	-	0	NA	-	0
839	2018	F	Attached	32	Moose	I. ricinus	1	NA	NA	0	0	NA	NA	NA	NA	NA	NA	-	-	-	0	NA	-	0
840	2018	F	Attached	32	Moose	No	1	NA	NA	0	1	NA	NA	NA	NA	NA	NA	No	-	-	0	NA	-	0
841	2018	F	Attached	45	Red deer	No	1	NA	NA	0	0	NA	NA	NA	NA	NA	NA	-	+	-	1	NA	No	0
842	2018	F	Attached	45	Red deer	No	1	NA	NA	0	0	NA	NA	NA	NA	NA	NA	-	-	-	0	NA	-	0
843	2018	F	Attached	45	Red deer	No	1	NA	NA	0	0	NA	NA	NA	NA	NA	NA	-	-	-	0	NA	-	0
844	2018	F	Attached	45	Red deer	No	1	NA	NA	0	1	NA	NA	NA	NA	NA	NA	No	-	-	0	NA	-	0
845	2018	F	Attached	45	Red deer	No	1	NA	NA	0	0	NA	NA	NA	NA	NA	NA	-	-	-	0	NA	-	0
846	2018	F	Attached	45	Red deer	No	1	NA	NA	0	0	NA	NA	NA	NA	NA	NA	-	-	-	0	NA	-	0
847	2018	F	Attached	45	Red deer	No	1	NA	NA	0	0	NA	NA	NA	NA	NA	NA	-	-	-	0	NA	-	0
848	2018	F	Attached	45	Red deer	No	1	NA	NA	0	1	NA	NA	NA	NA	NA	NA	No	-	-	0	NA	-	0
849	2018	F	Attached	45	Red deer	No	1	NA	NA	0	0	NA	NA	NA	NA	NA	NA	-	-	-	0	NA	-	0
850	2018	F	Attached	45	Red deer	No	1	NA	NA	0	0	NA	NA	NA	NA	NA	NA	-	-	+	1	NA	No	0
851	2018	F	Attached	45	Red deer	No	1	NA	NA	0	1	NA	NA	NA	NA	NA	NA	No	-	-	0	NA	-	0
852	2018	F	Attached	45	Red deer	No	1	NA	NA	0	1	NA	NA	NA	NA	NA	NA	No	-	-	0	NA	-	0
853	2018	F	Attached	45	Red deer	No	1	NA	NA	0	1	NA	NA	NA	NA	NA	NA	No	-	-	0	NA	-	0
854	2018	F	Attached	45	Red deer	No	1	NA	NA	0	1	NA	NA	NA	NA	NA	NA	No	-	-	0	NA	-	0
855	2018	F	Attached	45	Red deer	No	1	NA	NA	0	1	NA	NA	NA	NA	NA	NA	No	-	-	0	NA	-	0
856	2018	F	Attached	45	Red deer	No	1	NA	NA	0	0	NA	NA	NA	NA	NA	NA	-	-	-	0	NA	-	0
857	2018	F	Attached	45	Red deer	No	1	NA	NA	0	0	NA	NA	NA	NA	NA	NA	-	-	-	0	NA	-	0
858	2018	F	Attached	45	Red deer	No	1	NA	NA	0	1	NA	NA	NA	NA	NA	NA	No	-	-	0	NA	-	0
859	2018	F	Attached	45	Red deer	No	1	NA	NA	0	0	NA	NA	NA	NA	NA	NA	-	+	+	1	-	No	0
860	2018	F	Attached	45	Red deer	I. ricinus	1	NA	NA	0	0	NA	NA	NA	NA	NA	NA	-	-	-	0	NA	-	0
861	2018	F	Attached	45	Red deer	I. ricinus	1	NA	NA	0	0	NA	NA	NA	NA	NA	NA	-	+	+	1	NA	No	0
862	2018	F	Attached	45	Red deer	I. ricinus	1	NA	NA	0	0	NA	NA	NA	NA	NA	NA	-	-	-	0	NA	-	0
863	2018	F	Attached	45	Red deer	I. ricinus	1	NA	NA	0	0	NA	NA	NA	NA	NA	NA	-	-	-	0	NA	-	0
864	2018	F	Attached	45	Red deer	I. ricinus	1	NA	NA	0	0	NA	NA	NA	NA	NA	NA	-	+	+	1	+	B.burgdorferi ss	0
865	2018	F	Attached	45	Red deer	I. ricinus	1	NA	NA	1	0	NA	NA	NA	NA	NA	NA	B.microti	-	-	0	NA	-	0
866	2018	F	Attached	45	Red deer	I. ricinus	1	NA	NA	0	0	NA	NA	NA	NA	NA	NA	-	-	+	1	NA	No	0
867	2018	F	Attached	45	Red deer	I. ricinus	1	NA	NA	0	0	NA	NA	NA	NA	NA	NA	-	+	-	1	NA	No	0
868	2018	F	Attached	45	Red deer	I. ricinus	1	NA	NA	0	0	NA	NA	NA	NA	NA	NA	-	-	-	0	NA	-	0
869	2018	F	Attached	45	Red deer	I. ricinus	1	NA	NA	0	1	-	+	-	-	-	Yes	Unknown	-	+	1	NA	No	0
870	2018	F	Attached	45	Red deer	I. ricinus	1	NA	NA	0	1	NA	NA	NA	NA	NA	NA	No	-	-	0	NA	-	0
871	2018	F	Attached	45	Red deer	I. ricinus	1	NA	NA	0	0	NA	NA	NA	NA	NA	NA	-	+	+	1	-	No	0
872	2018	F	Attached	45	Red deer	I. ricinus	1	NA	NA	0	0	NA	NA	NA	NA	NA	NA	-	-	-	0	NA	-	0
873	2018	F	Attached	45	Red deer	I. ricinus	1	NA	NA	0	0	NA	NA	NA	NA	NA	NA	-	-	-	0	NA	-	0
874	2018	F	Attached	45	Red deer	I. ricinus	1	NA	NA	0	0	NA	NA	NA	NA	NA	NA	-	-	-	0	NA	-	0
875	2018	F	Attached	45	Red deer	I. ricinus	1	NA	NA	0	1	NA	NA	NA	NA	NA	NA	No	+	+	1	NA	No	0
876	2018	F	Attached	45	Red deer	I. ricinus	1	NA	NA	0	0	NA	NA	NA	NA	NA	NA	-	-	-	0	NA	-	0
877	2018	F	Attached	45	Red deer	I. ricinus	1	NA	NA	0	0	NA	NA	NA	NA	NA	NA	-	+	+	1	NA	No	0
878	2018	F	Attached	45	Red deer	No	1	NA	NA	0	1	NA	NA	NA	NA	NA	NA	No	-	-	0	NA	-	0
879	2018	F	Attached	45	Red deer	I. ricinus	1	NA	NA	0	1	NA	NA	NA	NA	NA	NA	No	-	-	0	NA	-	0
880	2018	F	Attached	45	Red deer	I. ricinus	1	NA	NA	0	0	NA	NA	NA	NA	NA	NA	-	-	-	0	NA	-	0
881	2018	F	Attached	45	Red deer	I. ricinus	1	NA	NA	0	0	NA	NA	NA	NA	NA	NA	-	-	-	0	NA	-	0
882	2018	F	Attached	45	Red deer	I. ricinus	1	NA	NA	0	0	NA	NA	NA	NA	NA	NA	-	-	-	0	NA	-	0
883	2018	F	Attached	45	Red deer	I. ricinus	1	NA	NA	0	0	NA	NA	NA	NA	NA	NA	-	+	+	1	NA	No	0
884	2018	N	Attached	57	Fallow deer	No	1	NA	NA	0	0	NA	NA	NA	NA	NA	NA	-	-	-	0	NA	-	0
885	2018	N	Attached	57	Fallow deer	No	1	NA	NA	0	0	NA	NA	NA	NA	NA	NA	-	-	-	0	NA	-	0
886	2018	N	Attached	57	Fallow deer	No	1	NA	NA	0	0	NA	NA	NA	NA	NA	NA	-	-	-	0	NA	-	0
887	2018	N	Attached	57	Fallow deer	No	1	NA	NA	0	0	NA	NA	NA	NA	NA	NA	-	-	-	0	NA	-	0
888	2018	N	Attached	57	Fallow deer	No	1	NA	NA	0	0	NA	NA	NA	NA	NA	NA	-	-	-	0	NA	-	0
889	2018	N	Attached	57	Fallow deer	No	1	NA	NA	0	0	NA	NA	NA	NA	NA	NA	-	-	-	0	NA	-	0
890	2018	N	Attached	57	Fallow deer	No	1	NA	NA	0	0	NA	NA	NA	NA	NA	NA	-	-	-	0	NA	-	0
891	2018	N	Attached	57	Fallow deer	No	1	NA	NA	0	0	NA	NA	NA	NA	NA	NA	-	-	-	0	NA	-	0
892	2018	N	Attached	57	Fallow deer	No	1	NA	NA	0	0	NA	NA	NA	NA	NA	NA	-	-	-	0	NA	-	0
893	2018	N	Attached	57	Fallow deer	No	1	NA	NA	0	0	NA	NA	NA	NA	NA	NA	-	-	-	0	NA	-	0
894	2018	N	Attached	57	Fallow deer	No	1	NA	NA	0	0	NA	NA	NA	NA	NA	NA	-	-	-	0	NA	-	0
895	2018	N	Attached	57	Fallow deer	No	1	NA	NA	0	0	NA	NA	NA	NA	NA	NA	-	-	-	0	NA	-	0
896	2018	N	Attached	57	Fallow deer	No	1	NA	NA	0	0	NA	NA	NA	NA	NA	NA	-	-	-	0	NA	-	0
897	2018	N	Attached	57	Fallow deer	No	1	NA	NA	0	0	NA	NA	NA	NA	NA	NA	-	-	-	0	NA	-	0
898	2018	N	Attached	57	Fallow deer	No	1	NA	NA	0	0	NA	NA	NA	NA	NA	NA	-	-	-	0	NA	-	0
899	2018	N	Attached	57	Fallow deer	No	1	NA	NA	0	0	NA	NA	NA	NA	NA	NA	-	-	-	0	NA	-	0
900	2018	N	Attached	57	Fallow deer	No	1	NA	NA	0	0	NA	NA	NA	NA	NA	NA	-	-	-	0	NA	-	0
901	2018	N	Attached	57	Fallow deer	No	1	NA	NA	0	0	NA	NA	NA	NA	NA	NA	-	-	-	0	NA	-	0
902	2018	N	Attached	57	Fallow deer	No	1	NA	NA	0	0	NA	NA	NA	NA	NA	NA	-	-	-	0	NA	-	0
903	2018	N	Attached	57	Fallow deer	No	1	NA	NA	0	0	NA	NA	NA	NA	NA	NA	-	-	-	0	NA	-	0
904	2018	N	Attached	57	Fallow deer	No	1	NA	NA	0	0	NA	NA	NA	NA	NA	NA	-	-	-	0	NA	-	0
905	2018	N	Attached	57	Fallow deer	No	0	NA	NA	0	0	NA	NA	NA	NA	NA	NA	-	-	-	0	NA	-	0
906	2018	F	Attached	49	Red deer	No	1	NA	NA	0	0	NA	NA	NA	NA	NA	NA	-	-	-	0	NA	-	0
907	2018	F	Attached	49	Red deer	No	1	NA	NA	0	0	NA	NA	NA	NA	NA	NA	-	-	-	0	NA	-	0
908	2018	F	Attached	49	Red deer	No	1	NA	NA	0	1	NA	NA	NA	NA	NA	NA	No	-	-	0	NA	-	0
909	2018	F	Attached	49	Red deer	No	1	NA	NA	0	0	NA	NA	NA	NA	NA	NA	-	-	-	0	NA	-	0
910	2018	F	Attached	49	Red deer	No	1	NA	NA	0	0	NA	NA	NA	NA	NA	NA	-	-	-	0	NA	-	0
911	2018	F	Attached	49	Red deer	No	1	NA	NA	0	0	NA	NA	NA	NA	NA	NA	-	-	-	0	NA	-	0
912	2018	F	Attached	49	Red deer	No	1	NA	NA	0	1	NA	NA	NA	NA	NA	NA	No	-	-	0	NA	-	0
913	2018	F	Attached	49	Red deer	No	1	NA	NA	0	0	NA	NA	NA	NA	NA	NA	-	-	-	0	NA	-	0
914	2018	F	Attached	49	Red deer	No	1	NA	NA	0	0	NA	NA	NA	NA	NA	NA	-	-	-	0	NA	-	0
915	2018	F	Attached	49	Red deer	I. ricinus	1	NA	NA	0	0	NA	NA	NA	NA	NA	NA	-	-	-	0	NA	-	0
916	2018	F	Attached	49	Red deer	I. ricinus	1	NA	NA	0	0	NA	NA	NA	NA	NA	NA	-	-	-	0	NA	-	0
917	2018	F	Attached	49	Red deer	I. ricinus	1	NA	NA	0	0	NA	NA	NA	NA	NA	NA	-	-	-	0	NA	-	0
918	2018	F	Attached	49	Red deer	I. ricinus	1	NA	NA	0	0	NA	NA	NA	NA	NA	NA	-	-	-	0	NA	-	0
919	2018	F	Attached	49	Red deer	I. ricinus	1	NA	NA	0	0	NA	NA	NA	NA	NA	NA	-	+	+	1	NA	No	0
920	2018	F	Attached	49	Red deer	I. ricinus	1	NA	NA	0	0	NA	NA	NA	NA	NA	NA	-	-	-	0	NA	-	0
921	2018	F	Attached	49	Red deer	I. ricinus	1	NA	NA	0	0	NA	NA	NA	NA	NA	NA	-	-	-	0	NA	-	0
922	2018	F	Attached	49	Red deer	I. ricinus	1	NA	NA	0	0	NA	NA	NA	NA	NA	NA	-	-	-	0	NA	-	0
923	2018	F	Attached	49	Red deer	I. ricinus	1	NA	NA	0	0	NA	NA	NA	NA	NA	NA	-	-	-	0	NA	-	0
924	2018	F	Attached	49	Red deer	No	1	NA	NA	0	0	NA	NA	NA	NA	NA	NA	-	-	-	0	NA	-	0
925	2018	F	Attached	62	Fallow deer	No	1	NA	NA	0	0	NA	NA	NA	NA	NA	NA	-	-	-	0	NA	-	0
926	2018	F	Attached	62	Fallow deer	I. ricinus	1	NA	NA	0	0	NA	NA	NA	NA	NA	NA	-	-	-	0	NA	-	0
927	2018	F	Attached	62	Fallow deer	I. ricinus	1	NA	NA	0	0	NA	NA	NA	NA	NA	NA	-	-	-	0	NA	-	0
928	2018	F	Attached	62	Fallow deer	I. ricinus	1	NA	NA	0	0	NA	NA	NA	NA	NA	NA	-	-	-	0	NA	-	0
929	2018	F	Attached	62	Fallow deer	I. ricinus	1	NA	NA	0	0	NA	NA	NA	NA	NA	NA	-	-	-	0	NA	-	0
930	2018	F	Attached	62	Fallow deer	I. ricinus	1	NA	NA	0	0	NA	NA	NA	NA	NA	NA	-	-	-	0	NA	-	0
931	2018	N	Attached	62	Fallow deer	No	1	NA	NA	0	0	NA	NA	NA	NA	NA	NA	-	-	-	0	NA	-	0
932	2018	N	Attached	62	Fallow deer	No	0	NA	NA	0	0	NA	NA	NA	NA	NA	NA	-	-	-	0	NA	-	0
933	2018	N	Attached	62	Fallow deer	No	1	NA	NA	0	0	NA	NA	NA	NA	NA	NA	-	-	-	0	NA	-	0
934	2018	N	Attached	62	Fallow deer	No	1	NA	NA	0	1	-	+	-	-	-	Yes	B.venatorum	-	-	0	NA	-	0
935	2018	N	Attached	62	Fallow deer	No	1	NA	NA	0	0	NA	NA	NA	NA	NA	NA	-	-	-	0	NA	-	0
936	2018	N	Attached	62	Fallow deer	No	1	NA	NA	0	0	NA	NA	NA	NA	NA	NA	-	-	-	0	NA	-	0
937	2018	N	Attached	62	Fallow deer	No	1	NA	NA	0	0	NA	NA	NA	NA	NA	NA	-	-	-	0	NA	-	0
938	2018	N	Attached	62	Fallow deer	No	1	NA	NA	0	0	NA	NA	NA	NA	NA	NA	-	-	-	0	NA	-	0
939	2018	N	Attached	62	Fallow deer	No	1	NA	NA	0	0	NA	NA	NA	NA	NA	NA	-	-	-	0	NA	-	0
940	2018	N	Attached	62	Fallow deer	No	1	NA	NA	0	0	NA	NA	NA	NA	NA	NA	-	-	-	0	NA	-	0
941	2018	N	Attached	62	Fallow deer	No	1	NA	NA	0	0	NA	NA	NA	NA	NA	NA	-	-	-	0	NA	-	0
942	2018	N	Attached	62	Fallow deer	No	1	NA	NA	0	0	NA	NA	NA	NA	NA	NA	-	-	-	0	NA	-	0
943	2018	N	Attached	62	Fallow deer	No	1	NA	NA	0	0	NA	NA	NA	NA	NA	NA	-	-	-	0	NA	-	0
944	2018	N	Attached	62	Fallow deer	No	1	NA	NA	0	0	NA	NA	NA	NA	NA	NA	-	-	-	0	NA	-	0
945	2018	F	Walking	51	Wild boar	No	0	NA	NA	0	0	NA	NA	NA	NA	NA	NA	-	-	-	0	NA	-	0
946	2018	F	Attached	57	Fallow deer	No	1	NA	NA	0	0	NA	NA	NA	NA	NA	NA	-	-	-	0	NA	-	0
947	2018	F	Attached	57	Fallow deer	No	1	NA	NA	0	0	NA	NA	NA	NA	NA	NA	-	-	-	0	NA	-	0
948	2018	F	Attached	57	Fallow deer	No	1	NA	NA	0	0	NA	NA	NA	NA	NA	NA	-	-	-	0	NA	-	0
949	2018	F	Attached	57	Fallow deer	No	0	NA	NA	0	0	NA	NA	NA	NA	NA	NA	-	-	-	0	NA	-	0
950	2018	F	Attached	57	Fallow deer	No	1	NA	NA	0	0	NA	NA	NA	NA	NA	NA	-	-	-	0	NA	-	0
951	2018	F	Attached	57	Fallow deer	No	0	NA	NA	0	0	NA	NA	NA	NA	NA	NA	-	-	-	0	NA	-	0
952	2018	F	Attached	57	Fallow deer	No	1	NA	NA	0	0	NA	NA	NA	NA	NA	NA	-	-	-	0	NA	-	0
953	2018	F	Attached	57	Fallow deer	No	0	NA	NA	0	0	NA	NA	NA	NA	NA	NA	-	-	-	0	NA	-	0
954	2018	F	Attached	57	Fallow deer	No	1	NA	NA	0	1	-	+	-	-	-	Yes	B.venatorum	-	-	0	NA	-	0
955	2018	F	Attached	57	Fallow deer	No	1	NA	NA	0	0	NA	NA	NA	NA	NA	NA	-	-	-	0	NA	-	0
956	2018	F	Attached	57	Fallow deer	No	1	NA	NA	0	0	NA	NA	NA	NA	NA	NA	-	-	-	0	NA	-	0
957	2018	F	Attached	57	Fallow deer	No	1	NA	NA	0	0	NA	NA	NA	NA	NA	NA	-	-	-	0	NA	-	0
958	2018	F	Attached	57	Fallow deer	No	0	NA	NA	0	0	NA	NA	NA	NA	NA	NA	-	-	-	0	NA	-	0
959	2018	N	Attached	53	Fallow deer	No	1	NA	NA	0	0	NA	NA	NA	NA	NA	NA	-	-	-	0	NA	-	0
960	2018	N	Attached	53	Fallow deer	No	1	NA	NA	0	0	NA	NA	NA	NA	NA	NA	-	-	-	0	NA	-	0
961	2018	N	Attached	53	Fallow deer	No	1	NA	NA	0	0	NA	NA	NA	NA	NA	NA	-	-	-	0	NA	-	0
962	2018	N	Attached	53	Fallow deer	No	1	NA	NA	0	0	NA	NA	NA	NA	NA	NA	-	-	-	0	NA	-	0
963	2018	N	Attached	53	Fallow deer	No	1	NA	NA	0	0	NA	NA	NA	NA	NA	NA	-	-	-	0	NA	-	0
964	2018	N	Attached	53	Fallow deer	No	1	NA	NA	0	0	NA	NA	NA	NA	NA	NA	-	-	-	0	NA	-	0
965	2018	N	Attached	53	Fallow deer	No	1	NA	NA	0	0	NA	NA	NA	NA	NA	NA	-	-	-	0	NA	-	1
966	2018	N	Attached	60	Fallow deer	No	1	NA	NA	0	0	NA	NA	NA	NA	NA	NA	-	-	-	0	NA	-	0
967	2018	N	Attached	60	Fallow deer	No	1	NA	NA	0	0	NA	NA	NA	NA	NA	NA	-	-	-	0	NA	-	0
968	2018	N	Attached	60	Fallow deer	No	1	-	NA	0	0	NA	NA	NA	NA	NA	NA	-	-	-	0	NA	-	0
969	2018	N	Attached	60	Fallow deer	No	1	NA	NA	0	0	NA	NA	NA	NA	NA	NA	-	-	+	1	NA	No	0
970	2018	M	Attached	42	Wild boar	No	1	NA	NA	0	0	NA	NA	NA	NA	NA	NA	-	+	-	1	NA	No	0
971	2018	M	Walking	43	Red deer	No	1	+	1	0	0	NA	NA	NA	NA	NA	NA	-	-	-	0	NA	-	0
972	2018	M	Walking	43	Red deer	No	1	NA	NA	0	0	NA	NA	NA	NA	NA	NA	-	+	+	1	NA	No	0
973	2018	M	Walking	43	Red deer	I. ricinus	1	NA	NA	0	0	NA	NA	NA	NA	NA	NA	-	-	-	0	NA	-	0
974	2018	F	Attached	44	Red deer	I. ricinus	1	NA	NA	0	0	NA	NA	NA	NA	NA	NA	-	-	-	0	NA	-	0
975	2018	M	Mating	44	Red deer	No	1	NA	NA	0	0	NA	NA	NA	NA	NA	NA	-	+	+	1	NA	No	0
976	2018	M	Mating	44	Red deer	No	1	NA	NA	1	0	NA	NA	NA	NA	NA	NA	B.microti	+	-	1	NA	No	0
977	2018	M	Mating	44	Red deer	No	1	NA	NA	0	0	NA	NA	NA	NA	NA	NA	-	-	-	0	NA	-	0
978	2018	F	Attached	44	Red deer	No	1	NA	NA	0	0	NA	NA	NA	NA	NA	NA	-	-	-	0	NA	-	0
979	2018	M	Mating	44	Red deer	No	1	NA	NA	0	0	NA	NA	NA	NA	NA	NA	-	-	-	0	NA	-	0
980	2018	M	Mating	44	Red deer	No	1	NA	NA	0	0	NA	NA	NA	NA	NA	NA	-	-	-	0	NA	-	0
981	2018	M	Mating	44	Red deer	No	1	NA	NA	0	0	NA	NA	NA	NA	NA	NA	-	-	-	0	NA	-	0
982	2018	M	Mating	44	Red deer	No	1	NA	NA	0	0	NA	NA	NA	NA	NA	NA	-	-	-	0	NA	-	0
983	2018	M	Mating	44	Red deer	No	1	NA	NA	0	0	NA	NA	NA	NA	NA	NA	-	-	-	0	NA	-	0
984	2018	M	Mating	44	Red deer	No	1	NA	NA	0	0	NA	NA	NA	NA	NA	NA	-	-	-	0	NA	-	0
985	2018	M	Mating	44	Red deer	No	0	NA	NA	0	0	NA	NA	NA	NA	NA	NA	-	-	-	0	NA	-	0
986	2018	M	Mating	44	Red deer	No	0	NA	NA	0	0	NA	NA	NA	NA	NA	NA	-	-	-	0	NA	-	0
987	2018	F	Attached	73	Fallow deer	I. ricinus	1	NA	NA	0	0	NA	NA	NA	NA	NA	NA	-	-	-	0	NA	-	0
988	2018	F	Attached	73	Fallow deer	I. ricinus	1	NA	NA	0	0	NA	NA	NA	NA	NA	NA	-	-	-	0	NA	-	0
989	2018	F	Attached	73	Fallow deer	I. ricinus	1	NA	NA	0	0	NA	NA	NA	NA	NA	NA	-	-	-	0	NA	-	0
990	2018	F	Attached	73	Fallow deer	I. ricinus	1	NA	NA	0	0	NA	NA	NA	NA	NA	NA	-	-	-	0	NA	-	0
991	2018	N	Attached	73	Fallow deer	I. ricinus	1	NA	NA	0	0	NA	NA	NA	NA	NA	NA	-	-	-	0	NA	-	0
992	2018	N	Attached	73	Fallow deer	No	1	NA	NA	0	0	NA	NA	NA	NA	NA	NA	-	-	-	0	NA	-	0
993	2018	N	Attached	73	Fallow deer	No	1	NA	NA	0	0	NA	NA	NA	NA	NA	NA	-	-	-	0	NA	-	0
994	2018	N	Attached	73	Fallow deer	No	1	NA	NA	0	0	NA	NA	NA	NA	NA	NA	-	-	-	0	NA	-	0
995	2018	N	Attached	73	Fallow deer	No	1	NA	NA	0	0	NA	NA	NA	NA	NA	NA	-	-	-	0	NA	-	0
996	2018	M	Mating	43	Red deer	No	1	NA	NA	0	0	NA	NA	NA	NA	NA	NA	-	-	-	0	NA	-	0
997	2018	M	Mating	43	Red deer	No	1	NA	NA	0	0	NA	NA	NA	NA	NA	NA	-	+	+	1	NA	No	0
998	2018	M	Mating	43	Red deer	No	1	NA	NA	0	0	NA	NA	NA	NA	NA	NA	-	-	-	0	NA	-	0
999	2018	M	Mating	43	Red deer	No	1	NA	NA	0	0	NA	NA	NA	NA	NA	NA	-	-	-	0	NA	-	0
1000	2018	M	Mating	43	Red deer	No	1	NA	NA	0	0	NA	NA	NA	NA	NA	NA	-	-	-	0	NA	-	0
1001	2018	M	Mating	43	Red deer	No	1	NA	NA	0	0	NA	NA	NA	NA	NA	NA	-	-	-	0	NA	-	0
1002	2018	M	Mating	43	Red deer	No	1	NA	NA	0	0	NA	NA	NA	NA	NA	NA	-	-	-	0	NA	-	0
1003	2018	M	Mating	43	Red deer	No	1	NA	NA	0	0	NA	NA	NA	NA	NA	NA	-	-	-	0	NA	-	0
1004	2018	M	Mating	43	Red deer	No	1	NA	NA	0	0	NA	NA	NA	NA	NA	NA	-	-	-	0	NA	-	0
1005	2018	F	Attached	43	Red deer	No	1	NA	NA	0	0	NA	NA	NA	NA	NA	NA	-	-	-	0	NA	-	0
1006	2018	M	Mating	43	Red deer	No	1	NA	NA	0	0	NA	NA	NA	NA	NA	NA	-	-	-	0	NA	-	0
1007	2018	F	Attached	43	Red deer	No	1	NA	NA	0	0	NA	NA	NA	NA	NA	NA	-	-	-	0	NA	-	0
1008	2018	F	Attached	43	Red deer	No	1	NA	NA	0	0	NA	NA	NA	NA	NA	NA	-	+	-	1	-	No	0
1009	2018	F	Attached	43	Red deer	No	1	NA	NA	0	0	NA	NA	NA	NA	NA	NA	-	-	-	0	NA	-	0
1010	2018	M	Mating	43	Red deer	No	1	NA	NA	0	0	NA	NA	NA	NA	NA	NA	-	-	-	0	NA	-	0
1011	2018	F	Attached	43	Red deer	No	1	NA	NA	0	0	NA	NA	NA	NA	NA	NA	-	-	-	0	NA	-	0
1012	2018	M	Mating	43	Red deer	No	1	NA	NA	0	0	NA	NA	NA	NA	NA	NA	-	-	-	0	NA	-	0
1013	2018	M	Mating	74	Moose	No	0	NA	NA	0	0	NA	NA	NA	NA	NA	NA	-	+	+	1	-	No	0
1014	2018	N	Attached	75	Roe deer	No	1	NA	NA	0	0	NA	NA	NA	NA	NA	NA	-	-	-	0	NA	-	0
1015	2018	M	Mating	75	Roe deer	No	1	+	2	0	0	NA	NA	NA	NA	NA	NA	-	-	-	0	NA	-	0
1016	2018	M	Mating	75	Roe deer	No	1	NA	NA	0	0	NA	NA	NA	NA	NA	NA	-	+	+	1	-	No	0
1017	2018	M	Mating	75	Roe deer	No	1	NA	NA	0	0	NA	NA	NA	NA	NA	NA	-	-	-	0	NA	-	0
1018	2018	M	Mating	75	Roe deer	I. ricinus	1	NA	NA	0	1	NA	NA	NA	NA	NA	NA	No	-	-	0	NA	-	0
1019	2018	M	Mating	75	Roe deer	No	1	NA	NA	0	0	NA	NA	NA	NA	NA	NA	-	-	-	0	NA	-	0
1020	2018	M	Mating	75	Roe deer	No	1	NA	NA	0	0	NA	NA	NA	NA	NA	NA	-	-	-	0	NA	-	0
1021	2018	M	Mating	75	Roe deer	No	1	NA	NA	0	0	NA	NA	NA	NA	NA	NA	-	-	-	0	NA	-	0
1022	2018	M	Mating	75	Roe deer	No	1	NA	NA	0	0	NA	NA	NA	NA	NA	NA	-	-	-	0	NA	-	0
1023	2018	M	Mating	67	Fallow deer	No	1	NA	NA	0	0	NA	NA	NA	NA	NA	NA	-	-	-	0	NA	-	0
1024	2018	N	Attached	67	Fallow deer	I. ricinus	1	NA	NA	0	0	NA	NA	NA	NA	NA	NA	-	+	+	1	-	No	0
1025	2018	N	Attached	67	Fallow deer	No	1	NA	NA	0	0	NA	NA	NA	NA	NA	NA	-	-	-	0	NA	-	0
1026	2018	N	Attached	67	Fallow deer	I. ricinus	1	NA	NA	0	0	NA	NA	NA	NA	NA	NA	-	-	-	0	NA	-	0
1027	2018	N	Attached	67	Fallow deer	I. ricinus	1	NA	NA	0	0	NA	NA	NA	NA	NA	NA	-	-	-	0	NA	-	0
1028	2018	N	Attached	67	Fallow deer	No	1	NA	NA	0	0	NA	NA	NA	NA	NA	NA	-	-	-	0	NA	-	0
1029	2018	M	Mating	17	Roe deer	No	1	-	NA	0	0	NA	NA	NA	NA	NA	NA	-	-	-	0	NA	-	0
1030	2018	M	Walking	66	Moose	No	0	NA	NA	0	0	NA	NA	NA	NA	NA	NA	-	-	-	0	NA	-	0
1031	2018	M	Mating	68	Fallow deer	No	1	NA	NA	0	0	NA	NA	NA	NA	NA	NA	-	+	+	1	-	No	0
1032	2018	N	Attached	68	Fallow deer	No	1	NA	NA	0	0	NA	NA	NA	NA	NA	NA	-	-	-	0	NA	-	0
1033	2018	N	Attached	68	Fallow deer	No	1	NA	NA	0	0	NA	NA	NA	NA	NA	NA	-	-	-	0	NA	-	0
1034	2018	M	Mating	68	Fallow deer	No	1	NA	NA	0	0	NA	NA	NA	NA	NA	NA	-	+	+	1	-	No	0
1035	2018	M	Walking	45	Red deer	No	1	NA	NA	0	0	NA	NA	NA	NA	NA	NA	-	-	-	0	NA	-	0
1036	2018	M	Walking	45	Red deer	No	1	NA	NA	0	0	NA	NA	NA	NA	NA	NA	-	-	-	0	NA	-	0
1037	2018	M	Walking	45	Red deer	No	1	NA	NA	0	0	NA	NA	NA	NA	NA	NA	-	-	-	0	NA	-	0
1038	2018	M	Walking	45	Red deer	No	1	NA	NA	0	0	NA	NA	NA	NA	NA	NA	-	-	-	0	NA	-	0
1039	2018	M	Walking	45	Red deer	No	1	NA	NA	0	0	NA	NA	NA	NA	NA	NA	-	-	-	0	NA	-	0
1040	2018	M	Walking	45	Red deer	No	1	NA	NA	0	0	NA	NA	NA	NA	NA	NA	-	-	-	0	NA	-	0
1041	2018	F	Walking	45	Red deer	No	1	NA	NA	0	0	NA	NA	NA	NA	NA	NA	-	-	-	0	NA	-	0
1042	2018	M	Mating	42	Wild boar	No	0	NA	NA	0	0	NA	NA	NA	NA	NA	NA	-	-	-	0	NA	-	0
1043	2018	M	Walking	44	Red deer	No	0	NA	NA	0	0	NA	NA	NA	NA	NA	NA	-	-	-	0	NA	-	0
1044	2018	M	Walking	44	Red deer	No	1	NA	NA	0	0	NA	NA	NA	NA	NA	NA	-	-	-	0	NA	-	0
1045	2018	M	Walking	44	Red deer	No	1	NA	NA	0	0	NA	NA	NA	NA	NA	NA	-	-	-	0	NA	-	0
1046	2018	M	Walking	56	Fallow deer	No	1	NA	NA	0	0	NA	NA	NA	NA	NA	NA	-	-	-	0	NA	-	0
1047	2018	M	Walking	56	Fallow deer	No	1	NA	NA	0	0	NA	NA	NA	NA	NA	NA	-	-	+	1	-	No	0
1048	2018	M	Walking	56	Fallow deer	No	1	+	1	0	0	NA	NA	NA	NA	NA	NA	-	-	-	0	NA	-	0
1049	2018	M	Mating	74	Moose	No	0	NA	NA	0	0	NA	NA	NA	NA	NA	NA	-	-	-	0	NA	-	0
1050	2018	M	Mating	74	Moose	No	0	NA	NA	0	0	NA	NA	NA	NA	NA	NA	-	-	-	0	NA	-	0
1051	2018	M	Mating or Walking	85	Red deer	No	1	NA	NA	0	0	NA	NA	NA	NA	NA	NA	-	+	+	1	-	No	0
1052	2018	M	Mating or Walking	85	Red deer	No	1	NA	NA	0	0	NA	NA	NA	NA	NA	NA	-	+	+	1	-	No	0
1053	2018	M	Mating or Walking	85	Red deer	No	1	NA	NA	0	0	NA	NA	NA	NA	NA	NA	-	-	-	0	NA	-	0
1054	2018	M	Mating or Walking	85	Red deer	No	1	NA	NA	0	0	NA	NA	NA	NA	NA	NA	-	-	-	0	NA	-	0
1055	2018	M	Mating or Walking	85	Red deer	No	1	NA	NA	0	0	NA	NA	NA	NA	NA	NA	-	-	-	0	NA	-	0
1056	2018	N	Attached	85	Red deer	No	1	NA	NA	0	0	NA	NA	NA	NA	NA	NA	-	-	-	0	NA	-	0
1057	2018	F	Attached	85	Red deer	No	1	NA	NA	0	0	NA	NA	NA	NA	NA	NA	-	-	-	0	NA	-	0
1058	2018	M	Mating or Walking	85	Red deer	No	1	NA	NA	0	0	NA	NA	NA	NA	NA	NA	-	-	-	0	NA	-	0
1059	2018	M	Mating	69	Moose	No	1	NA	NA	0	0	NA	NA	NA	NA	NA	NA	-	-	-	0	NA	-	0
1060	2018	M	Mating	69	Moose	No	0	NA	NA	0	0	NA	NA	NA	NA	NA	NA	-	-	-	0	NA	-	0
1061	2018	M	Mating	69	Moose	No	1	NA	NA	0	0	NA	NA	NA	NA	NA	NA	-	-	-	0	NA	-	0
1062	2018	M	Mating	69	Moose	No	0	NA	NA	0	0	NA	NA	NA	NA	NA	NA	-	-	-	0	NA	-	0
1063	2018	M	Mating or Attached	76	Red deer	No	1	NA	NA	0	0	NA	NA	NA	NA	NA	NA	-	-	-	0	NA	-	0
1064	2018	F	Attached	76	Red deer	No	1	NA	NA	0	0	NA	NA	NA	NA	NA	NA	-	-	-	0	NA	-	0
1065	2018	M	Mating or Attached	76	Red deer	No	1	NA	NA	0	0	NA	NA	NA	NA	NA	NA	-	+	+	1	-	No	0
1066	2018	F	Attached	76	Red deer	I. ricinus	1	NA	NA	0	0	NA	NA	NA	NA	NA	NA	-	+	+	1	-	No	0
1067	2018	F	Attached	76	Red deer	I. ricinus	1	NA	NA	0	0	NA	NA	NA	NA	NA	NA	-	-	-	0	NA	-	0
1068	2018	F	Attached	76	Red deer	I. ricinus	1	NA	NA	0	0	NA	NA	NA	NA	NA	NA	-	+	+	1	-	No	0
1069	2018	M	Mating or Attached	76	Red deer	No	1	NA	NA	0	0	NA	NA	NA	NA	NA	NA	-	-	-	0	NA	-	0
1070	2018	N	Attached	76	Red deer	No	1	NA	NA	0	0	NA	NA	NA	NA	NA	NA	-	-	-	0	NA	-	0
1071	2018	N	Attached	76	Red deer	No	0	NA	NA	0	0	NA	NA	NA	NA	NA	NA	-	+	+	1	+	B.afzelli	0
1072	2018	N	Attached	76	Red deer	No	1	NA	NA	0	0	NA	NA	NA	NA	NA	NA	-	-	-	0	NA	-	0
1073	2018	M	Walking	92	Fallow deer	No	1	+	1	0	0	NA	NA	NA	NA	NA	NA	-	-	-	0	NA	-	0
1074	2018	F	Attached	72	Fallow deer	No	1	NA	NA	0	0	NA	NA	NA	NA	NA	NA	-	-	-	0	NA	-	0
1075	2018	F	Attached	72	Fallow deer	I. ricinus	0	NA	NA	1	0	NA	NA	NA	NA	NA	NA	B.microti	+	+	1	-	No	0
1076	2018	F	Attached	72	Fallow deer	I. ricinus	0	NA	NA	0	0	NA	NA	NA	NA	NA	NA	-	+	+	1	+	B.afzelli	0
1077	2018	F	Attached	72	Fallow deer	I. ricinus	0	NA	NA	0	1	NA	NA	NA	NA	NA	NA	No	-	-	0	NA	-	0
1078	2018	F	Attached	72	Fallow deer	I. ricinus	0	NA	NA	0	0	NA	NA	NA	NA	NA	NA	-	-	-	0	NA	-	0
1079	2018	F	Attached	72	Fallow deer	I. ricinus	0	NA	NA	0	0	NA	NA	NA	NA	NA	NA	-	-	-	0	NA	-	0
1080	2018	N	Attached	72	Fallow deer	I. ricinus	1	NA	NA	0	0	NA	NA	NA	NA	NA	NA	-	-	-	0	NA	-	0
1081	2018	N	Attached	72	Fallow deer	No	0	NA	NA	0	0	NA	NA	NA	NA	NA	NA	-	-	-	0	NA	-	0
1082	2018	N	Attached	72	Fallow deer	No	1	NA	NA	0	0	NA	NA	NA	NA	NA	NA	-	-	-	0	NA	-	0
1083	2018	N	Attached	72	Fallow deer	I. ricinus	0	NA	NA	0	0	NA	NA	NA	NA	NA	NA	-	-	-	0	NA	-	0
1084	2018	N	Attached	72	Fallow deer	No	0	NA	NA	0	0	NA	NA	NA	NA	NA	NA	-	+	+	1	-	No	0
1085	2018	N	Attached	72	Fallow deer	No	0	NA	NA	0	0	NA	NA	NA	NA	NA	NA	-	-	-	0	NA	-	0
1086	2018	M	Attached	104	Red deer	No	0	NA	NA	0	0	NA	NA	NA	NA	NA	NA	-	-	-	0	NA	-	0
1087	2018	M	Mating	83	Red deer	No	1	NA	NA	0	0	NA	NA	NA	NA	NA	NA	-	-	-	0	NA	-	0
1088	2018	M	Mating	83	Red deer	No	1	NA	NA	0	0	NA	NA	NA	NA	NA	NA	-	-	-	0	NA	-	0
1089	2018	M	Mating	83	Red deer	No	1	NA	NA	0	0	NA	NA	NA	NA	NA	NA	-	-	-	0	NA	-	0
1090	2018	M	Mating	83	Red deer	No	0	NA	NA	0	0	NA	NA	NA	NA	NA	NA	-	-	-	0	NA	-	0
1091	2018	F	Attached	83	Red deer	No	1	NA	NA	0	0	NA	NA	NA	NA	NA	NA	-	-	-	0	NA	-	0
1092	2018	F	Attached	83	Red deer	I. ricinus	1	NA	NA	0	0	NA	NA	NA	NA	NA	NA	-	-	-	0	NA	-	0
1093	2018	F	Attached	83	Red deer	I. ricinus	1	NA	NA	0	0	NA	NA	NA	NA	NA	NA	-	-	-	0	NA	-	0
1094	2018	F	Attached	83	Red deer	I. ricinus	0	NA	NA	0	0	NA	NA	NA	NA	NA	NA	-	-	-	0	NA	-	0
1095	2018	F	Attached	83	Red deer	I. ricinus	1	NA	NA	0	0	NA	NA	NA	NA	NA	NA	-	-	-	0	NA	-	0
1096	2018	F	Attached	66	Moose	I. ricinus	1	NA	NA	0	0	NA	NA	NA	NA	NA	NA	-	-	-	0	NA	-	0
1097	2018	M	Mating	66	Moose	I. ricinus	1	NA	NA	0	0	NA	NA	NA	NA	NA	NA	-	-	-	0	NA	-	0
1098	2018	M	Mating	66	Moose	No	0	NA	NA	0	0	NA	NA	NA	NA	NA	NA	-	-	-	0	NA	-	0
1099	2018	M	Mating	66	Moose	No	1	NA	NA	0	0	NA	NA	NA	NA	NA	NA	-	-	-	0	NA	-	0
1100	2018	M	Mating	66	Moose	No	1	+	1	0	0	NA	NA	NA	NA	NA	NA	-	-	-	0	NA	-	0
1101	2018	M	Mating	66	Moose	No	1	NA	NA	0	0	NA	NA	NA	NA	NA	NA	-	-	-	0	NA	-	0
1102	2018	M	Mating	66	Moose	No	1	NA	NA	0	0	NA	NA	NA	NA	NA	NA	-	-	-	0	NA	-	0
1103	2018	F	Attached	77	Red deer	No	1	NA	NA	0	0	NA	NA	NA	NA	NA	NA	-	-	-	0	NA	-	0
1104	2018	F	Attached	77	Red deer	No	1	NA	NA	0	0	NA	NA	NA	NA	NA	NA	-	-	-	0	NA	-	0
1105	2018	M	Mating	77	Red deer	No	1	NA	NA	0	0	NA	NA	NA	NA	NA	NA	-	+	+	1	-	No	0
1106	2018	M	Mating	77	Red deer	No	1	NA	NA	0	0	NA	NA	NA	NA	NA	NA	-	-	-	0	NA	-	0
1107	2018	M	Mating	77	Red deer	No	0	NA	NA	0	0	NA	NA	NA	NA	NA	NA	-	-	-	0	NA	-	0
1108	2018	M	Mating	77	Red deer	No	1	NA	NA	0	0	NA	NA	NA	NA	NA	NA	-	+	+	1	-	No	0
1109	2018	M	Mating	77	Red deer	No	0	NA	NA	0	0	NA	NA	NA	NA	NA	NA	-	-	-	0	NA	-	0
1110	2018	M	Mating	77	Red deer	No	1	+	1	0	0	NA	NA	NA	NA	NA	NA	-	-	-	0	NA	-	0
1111	2018	N	Attached	77	Red deer	No	1	NA	NA	0	0	NA	NA	NA	NA	NA	NA	-	-	-	0	NA	-	0
1112	2018	N	Attached	77	Red deer	No	1	NA	NA	0	0	NA	NA	NA	NA	NA	NA	-	-	-	0	NA	-	0
1113	2018	N	Attached	77	Red deer	No	1	NA	NA	0	0	NA	NA	NA	NA	NA	NA	-	-	-	0	NA	-	0
1114	2018	N	Attached	77	Red deer	No	1	NA	NA	0	0	NA	NA	NA	NA	NA	NA	-	-	-	0	NA	-	0
1115	2018	M	Mating	90	Fallow deer	No	1	NA	NA	0	0	NA	NA	NA	NA	NA	NA	-	-	-	0	NA	-	0
1116	2018	M	Mating	90	Fallow deer	No	1	NA	NA	0	0	NA	NA	NA	NA	NA	NA	-	-	-	0	NA	-	0
1117	2018	F	Attached	90	Fallow deer	I. ricinus	1	NA	NA	0	0	NA	NA	NA	NA	NA	NA	-	-	-	0	NA	-	0
1118	2018	F	Attached	92	Fallow deer	I. ricinus	1	NA	NA	0	0	NA	NA	NA	NA	NA	NA	-	-	-	0	NA	-	0
1119	2018	M	Mating	89	Moose	No	1	NA	NA	0	0	NA	NA	NA	NA	NA	NA	-	-	-	0	NA	-	0
1120	2018	M	Mating	89	Moose	I. ricinus	1	NA	NA	0	0	NA	NA	NA	NA	NA	NA	-	-	-	0	NA	-	0
1121	2018	M	Mating	89	Moose	No	1	NA	NA	0	0	NA	NA	NA	NA	NA	NA	-	-	-	0	NA	-	0
1122	2018	M	Mating	89	Moose	No	1	NA	NA	0	0	NA	NA	NA	NA	NA	NA	-	-	-	0	NA	-	0
1123	2018	M	Walking	74	Moose	No	1	-	NA	0	0	NA	NA	NA	NA	NA	NA	-	-	-	0	NA	-	0
1124	2018	M	Walking	74	Moose	No	0	NA	NA	0	0	NA	NA	NA	NA	NA	NA	-	-	-	0	NA	-	0
1125	2018	M	Walking	74	Moose	No	0	NA	NA	0	0	NA	NA	NA	NA	NA	NA	-	-	-	0	NA	-	0
1126	2018	M	Walking	74	Moose	No	1	NA	NA	0	0	NA	NA	NA	NA	NA	NA	-	-	-	0	NA	-	0
1127	2018	M	Walking	74	Moose	No	0	NA	NA	0	0	NA	NA	NA	NA	NA	NA	-	-	-	0	NA	-	0
1128	2018	F	Walking	72	Fallow deer	No	0	NA	NA	0	0	NA	NA	NA	NA	NA	NA	-	-	-	0	NA	-	0
1129	2018	F	Walking	72	Fallow deer	I. ricinus	0	NA	NA	0	0	NA	NA	NA	NA	NA	NA	-	-	-	0	NA	-	0
1130	2018	M	Walking	83	Red deer	No	1	NA	NA	0	0	NA	NA	NA	NA	NA	NA	-	-	-	0	NA	-	0
1131	2018	M	Walking	83	Red deer	No	0	NA	NA	0	0	NA	NA	NA	NA	NA	NA	-	-	-	0	NA	-	0
1132	2018	M	Walking	90	Fallow deer	No	1	NA	NA	0	0	NA	NA	NA	NA	NA	NA	-	-	+	1	-	No	0
1133	2018	M	Walking	69	Moose	No	0	NA	NA	0	0	NA	NA	NA	NA	NA	NA	-	-	-	0	NA	-	0
1134	2018	M	Walking	69	Moose	No	0	NA	NA	0	0	NA	NA	NA	NA	NA	NA	-	-	-	0	NA	-	0
1135	2018	M	Walking	69	Moose	No	0	NA	NA	0	0	NA	NA	NA	NA	NA	NA	-	-	-	0	NA	-	0
1136	2018	M	Walking	69	Moose	No	0	NA	NA	0	0	NA	NA	NA	NA	NA	NA	-	-	-	0	NA	-	0
1137	2018	M	Walking	69	Moose	No	0	NA	NA	0	0	NA	NA	NA	NA	NA	NA	-	-	-	0	NA	-	0
1138	2018	M	Walking	69	Moose	No	0	NA	NA	0	0	NA	NA	NA	NA	NA	NA	-	-	-	0	NA	-	0
1139	2018	M	Walking	69	Moose	No	1	NA	NA	0	0	NA	NA	NA	NA	NA	NA	-	-	-	0	NA	-	0
1140	2018	M	Walking	69	Moose	No	1	NA	NA	0	0	NA	NA	NA	NA	NA	NA	-	-	-	0	NA	-	0
1141	2018	M	Walking	69	Moose	No	1	-	NA	0	0	NA	NA	NA	NA	NA	NA	-	-	-	0	NA	-	0
1142	2018	M	Walking	69	Moose	No	0	NA	NA	0	0	NA	NA	NA	NA	NA	NA	-	-	-	0	NA	-	0
1143	2018	M	Walking	69	Moose	No	0	NA	NA	0	0	NA	NA	NA	NA	NA	NA	-	+	+	1	-	No	0
1144	2018	M	Walking	69	Moose	No	0	NA	NA	0	0	NA	NA	NA	NA	NA	NA	-	-	-	0	NA	-	0
1145	2018	M	Walking	69	Moose	No	0	NA	NA	0	0	NA	NA	NA	NA	NA	NA	-	-	-	0	NA	-	0
1146	2018	M	Walking	69	Moose	No	1	NA	NA	0	0	NA	NA	NA	NA	NA	NA	-	-	-	0	NA	-	0
1147	2018	M	Walking	69	Moose	No	1	NA	NA	0	0	NA	NA	NA	NA	NA	NA	-	-	-	0	NA	-	0
1148	2018	M	Walking	69	Moose	No	1	NA	NA	0	0	NA	NA	NA	NA	NA	NA	-	-	-	0	NA	-	0
1149	2018	M	Walking	69	Moose	No	0	NA	NA	0	0	NA	NA	NA	NA	NA	NA	-	-	-	0	NA	-	0
1150	2018	M	Walking	69	Moose	No	0	NA	NA	0	0	NA	NA	NA	NA	NA	NA	-	-	-	0	NA	-	0
1151	2018	M	Walking	69	Moose	No	0	NA	NA	0	0	NA	NA	NA	NA	NA	NA	-	-	-	0	NA	-	0
1152	2018	M	NA	NA	NA	No	1	NA	NA	0	0	NA	NA	NA	NA	NA	NA	-	-	-	0	NA	-	0
1153	2018	M	Walking	78	Red deer	No	0	NA	NA	0	0	NA	NA	NA	NA	NA	NA	-	-	-	0	NA	-	0
1154	2018	M	Walking	34	Moose	No	0	NA	NA	0	0	NA	NA	NA	NA	NA	NA	-	-	-	0	NA	-	0
1155	2018	M	Walking	34	Moose	No	0	NA	NA	0	0	NA	NA	NA	NA	NA	NA	-	-	+	1	-	No	0
1156	2018	M	Walking	34	Moose	No	1	NA	NA	0	0	NA	NA	NA	NA	NA	NA	-	-	-	0	NA	-	0
1157	2018	M	Walking	34	Moose	No	1	NA	NA	0	0	NA	NA	NA	NA	NA	NA	-	-	-	0	NA	-	0
1158	2018	M	Walking	34	Moose	No	1	NA	NA	0	0	NA	NA	NA	NA	NA	NA	-	-	-	0	NA	-	0
1159	2018	M	Walking	34	Moose	No	1	NA	NA	0	0	NA	NA	NA	NA	NA	NA	-	-	-	0	NA	-	0
1160	2018	M	Walking	34	Moose	No	1	NA	NA	0	0	NA	NA	NA	NA	NA	NA	-	-	-	0	NA	-	0
1161	2018	M	Walking	34	Moose	No	0	NA	NA	0	1	NA	NA	NA	NA	NA	NA	No	-	-	0	NA	-	0
1162	2018	M	Walking	34	Moose	No	1	NA	NA	0	0	NA	NA	NA	NA	NA	NA	-	-	-	0	NA	-	0
1163	2018	M	Walking	34	Moose	No	0	NA	NA	0	0	NA	NA	NA	NA	NA	NA	-	-	-	0	NA	-	0
1164	2018	M	Walking	34	Moose	No	1	NA	NA	0	0	NA	NA	NA	NA	NA	NA	-	-	-	0	NA	-	0
1165	2018	M	Walking	34	Moose	No	1	NA	NA	0	0	NA	NA	NA	NA	NA	NA	-	-	-	0	NA	-	0
1166	2018	M	Walking	34	Moose	No	1	NA	NA	0	0	NA	NA	NA	NA	NA	NA	-	-	-	0	NA	-	0
1167	2018	M	Walking	34	Moose	No	1	+	1	0	0	NA	NA	NA	NA	NA	NA	-	-	-	0	NA	-	0
1168	2018	M	Walking	34	Moose	No	1	NA	NA	0	0	NA	NA	NA	NA	NA	NA	-	-	-	0	NA	-	0
1169	2018	M	Walking	34	Moose	No	1	NA	NA	0	0	NA	NA	NA	NA	NA	NA	-	-	-	0	NA	-	0
1170	2018	M	Walking	34	Moose	No	1	NA	NA	0	0	NA	NA	NA	NA	NA	NA	-	-	-	0	NA	-	0
1171	2018	M	Walking	34	Moose	No	1	NA	NA	0	0	NA	NA	NA	NA	NA	NA	-	-	-	0	NA	-	0
1172	2018	M	Walking	34	Moose	No	0	NA	NA	0	0	NA	NA	NA	NA	NA	NA	-	-	-	0	NA	-	0
1173	2018	M	Walking	34	Moose	No	1	NA	NA	0	0	NA	NA	NA	NA	NA	NA	-	+	-	1	-	No	0
1174	2018	M	Walking	34	Moose	I. ricinus	0	NA	NA	0	0	NA	NA	NA	NA	NA	NA	-	-	-	0	NA	-	0
1175	2018	M	Walking	34	Moose	No	1	NA	NA	0	0	NA	NA	NA	NA	NA	NA	-	-	-	0	NA	-	0
1176	2018	M	Walking	34	Moose	No	0	NA	NA	0	0	NA	NA	NA	NA	NA	NA	-	-	-	0	NA	-	0
1177	2018	M	Walking	89	Moose	No	1	+	1	0	0	NA	NA	NA	NA	NA	NA	-	-	-	0	NA	-	0
1178	2018	M	Walking	89	Moose	No	0	NA	NA	0	0	NA	NA	NA	NA	NA	NA	-	-	-	0	NA	-	0
1179	2018	M	Walking	89	Moose	No	0	NA	NA	0	0	NA	NA	NA	NA	NA	NA	-	+	+	1	-	No	0
1180	2018	M	Walking	89	Moose	No	1	NA	NA	0	0	NA	NA	NA	NA	NA	NA	-	-	+	1	-	No	0
1181	2018	M	Walking	89	Moose	No	NA	NA	NA	NA	NA	NA	NA	NA	NA	NA	NA	-	NA	NA	NA	NA	NA	NA
1182	2018	M	Mating	78	Red deer	No	1	+	1	0	0	NA	NA	NA	NA	NA	NA	-	+	+	1	+	B.afzelli	0
1183	2018	M	Mating	78	Red deer	No	1	NA	NA	0	0	NA	NA	NA	NA	NA	NA	-	-	-	0	NA	-	0
1184	2018	M	Mating	78	Red deer	No	1	NA	NA	0	0	NA	NA	NA	NA	NA	NA	-	-	-	0	NA	-	0
1185	2018	M	Mating	78	Red deer	No	1	NA	NA	0	0	NA	NA	NA	NA	NA	NA	-	+	+	1	+	B.afzelli	0
1186	2018	M	Mating	78	Red deer	No	1	NA	NA	0	0	NA	NA	NA	NA	NA	NA	-	-	-	0	NA	-	0
1187	2018	F	Attached	78	Red deer	No	1	NA	NA	0	0	NA	NA	NA	NA	NA	NA	-	-	-	0	NA	-	0
1188	2018	F	Attached	12	Fallow deer	I. ricinus	1	NA	NA	0	0	NA	NA	NA	NA	NA	NA	-	+	+	1	-	No	0
1189	2018	F	Attached	12	Fallow deer	I. ricinus	1	NA	NA	0	0	NA	NA	NA	NA	NA	NA	-	-	-	0	NA	-	0
1190	2018	F	Attached	12	Fallow deer	No	1	NA	NA	0	0	NA	NA	NA	NA	NA	NA	-	-	-	0	NA	-	0
1191	2018	M	Mating	12	Fallow deer	No	1	NA	NA	0	0	NA	NA	NA	NA	NA	NA	-	-	-	0	NA	-	0
1192	2018	M	Mating	12	Fallow deer	No	1	+	1	0	0	NA	NA	NA	NA	NA	NA	-	-	-	0	NA	-	0
1193	2018	N	Attached	12	Fallow deer	No	1	NA	NA	0	0	NA	NA	NA	NA	NA	NA	-	-	-	0	NA	-	0
1194	2018	N	Attached	12	Fallow deer	No	1	NA	NA	1	0	NA	NA	NA	NA	NA	NA	B.microti	-	-	0	NA	-	0
1195	2018	N	Attached	12	Fallow deer	No	1	NA	NA	0	0	NA	NA	NA	NA	NA	NA	-	-	-	0	NA	-	0
1196	2018	N	Attached	12	Fallow deer	No	1	NA	NA	0	0	NA	NA	NA	NA	NA	NA	-	-	-	0	NA	-	0
1197	2018	N	Attached	12	Fallow deer	No	1	NA	NA	0	0	NA	NA	NA	NA	NA	NA	-	-	-	0	NA	-	0
1198	2018	M	Walking	35	Red deer	No	0	NA	NA	0	0	NA	NA	NA	NA	NA	NA	-	+	+	1	+	B.afzelli	0
1199	2018	M	Walking	35	Red deer	No	0	NA	NA	0	0	NA	NA	NA	NA	NA	NA	-	-	-	0	NA	-	0
1200	2018	M	Walking	35	Red deer	No	0	NA	NA	0	0	NA	NA	NA	NA	NA	NA	-	-	-	0	NA	-	0
1201	2018	M	Walking	35	Red deer	No	0	NA	NA	0	0	NA	NA	NA	NA	NA	NA	-	-	-	0	NA	-	0
1202	2018	M	Walking	39	Red deer	No	1	NA	NA	0	0	NA	NA	NA	NA	NA	NA	-	-	-	0	NA	-	0
1203	2018	M	Walking	39	Red deer	No	1	NA	NA	0	0	NA	NA	NA	NA	NA	NA	-	-	-	0	NA	-	0
1204	2018	M	Walking	39	Red deer	No	1	NA	NA	0	0	NA	NA	NA	NA	NA	NA	-	-	-	0	NA	-	0
1205	2018	M	Walking	39	Red deer	No	0	NA	NA	0	0	NA	NA	NA	NA	NA	NA	-	-	-	0	NA	-	0
1206	2018	M	Walking	12	Fallow deer	No	1	NA	NA	0	0	NA	NA	NA	NA	NA	NA	-	-	-	0	NA	-	0
1207	2018	F	Walking	13	Fallow deer	I. ricinus	0	NA	NA	0	0	NA	NA	NA	NA	NA	NA	-	-	-	0	NA	-	0
1208	2018	M	Walking	13	Fallow deer	No	0	NA	NA	0	0	NA	NA	NA	NA	NA	NA	-	-	-	0	NA	-	0
1209	2018	N	Walking	13	Fallow deer	No	0	NA	NA	0	0	NA	NA	NA	NA	NA	NA	-	-	-	0	NA	-	0
1210	2018	N	Walking	13	Fallow deer	No	0	NA	NA	0	0	NA	NA	NA	NA	NA	NA	-	+	+	1	-	No	0
1211	2018	M	Walking	38	Red deer	No	1	NA	NA	0	0	NA	NA	NA	NA	NA	NA	-	-	-	0	NA	-	0
1212	2018	M	Mating	11	Fallow deer	I. ricinus	1	NA	NA	0	0	NA	NA	NA	NA	NA	NA	-	-	-	0	NA	-	0
1213	2018	F	Attached	11	Fallow deer	I. ricinus	1	NA	NA	0	0	NA	NA	NA	NA	NA	NA	-	-	-	0	NA	-	0
1214	2018	N	Attached	11	Fallow deer	I. ricinus	1	NA	NA	1	0	NA	NA	NA	NA	NA	NA	B.microti	-	-	0	NA	-	0
1215	2018	N	Attached	11	Fallow deer	I. ricinus	1	NA	NA	0	0	NA	NA	NA	NA	NA	NA	-	-	-	0	NA	-	0
1216	2018	N	Attached	11	Fallow deer	No	1	NA	NA	0	0	NA	NA	NA	NA	NA	NA	-	-	-	0	NA	-	0
1217	2018	N	Attached	11	Fallow deer	No	1	NA	NA	0	0	NA	NA	NA	NA	NA	NA	-	-	-	0	NA	-	0
1218	2018	N	Attached	11	Fallow deer	I. ricinus	1	NA	NA	0	0	NA	NA	NA	NA	NA	NA	-	-	-	0	NA	-	0
1219	2018	M	Mating	39	Red deer	No	1	NA	NA	0	0	NA	NA	NA	NA	NA	NA	-	+	+	1	-	No	0
1220	2018	M	Mating	39	Red deer	No	1	+	1	0	0	NA	NA	NA	NA	NA	NA	-	-	-	0	NA	-	0
1221	2018	M	Mating	39	Red deer	No	1	NA	NA	0	0	NA	NA	NA	NA	NA	NA	-	-	-	0	NA	-	0
1222	2018	M	Mating	39	Red deer	No	1	NA	NA	0	0	NA	NA	NA	NA	NA	NA	-	-	-	0	NA	-	0
1223	2018	M	Mating	39	Red deer	No	1	NA	NA	0	0	NA	NA	NA	NA	NA	NA	-	-	-	0	NA	-	0
1224	2018	M	Mating	39	Red deer	No	1	NA	NA	0	0	NA	NA	NA	NA	NA	NA	-	-	-	0	NA	-	0
1225	2018	M	Mating	39	Red deer	No	1	NA	NA	0	0	NA	NA	NA	NA	NA	NA	-	-	-	0	NA	-	0
1226	2018	M	Mating	39	Red deer	No	1	NA	NA	0	0	NA	NA	NA	NA	NA	NA	-	-	-	0	NA	-	0
1227	2018	M	Mating	39	Red deer	No	1	NA	NA	0	0	NA	NA	NA	NA	NA	NA	-	-	-	0	NA	-	0
1228	2018	M	Mating	39	Red deer	No	1	NA	NA	0	0	NA	NA	NA	NA	NA	NA	-	-	-	0	NA	-	0
1229	2018	M	Mating	39	Red deer	No	1	NA	NA	0	0	NA	NA	NA	NA	NA	NA	-	-	-	0	NA	-	0
1230	2018	M	Mating	39	Red deer	No	1	NA	NA	0	0	NA	NA	NA	NA	NA	NA	-	-	-	0	NA	-	0
1231	2018	M	Mating	39	Red deer	No	1	NA	NA	0	0	NA	NA	NA	NA	NA	NA	-	-	-	0	NA	-	0
1232	2018	F	Attached	39	Red deer	No	1	NA	NA	1	0	NA	NA	NA	NA	NA	NA	B.microti	+	+	1	+	B.afzelli	0
1233	2018	M	Mating	39	Red deer	No	1	NA	NA	0	0	NA	NA	NA	NA	NA	NA	-	-	-	0	NA	-	0
1234	2018	M	Mating	39	Red deer	No	1	NA	NA	0	0	NA	NA	NA	NA	NA	NA	-	+	+	1	-	No	0
1235	2018	M	Attached	34	Moose	No	0	NA	NA	0	0	NA	NA	NA	NA	NA	NA	-	-	-	0	NA	-	0
1236	2018	M	Attached	34	Moose	No	0	NA	NA	0	0	NA	NA	NA	NA	NA	NA	-	-	+	1	+	Unknown	0
1237	2018	M	Attached	34	Moose	No	0	NA	NA	0	0	NA	NA	NA	NA	NA	NA	-	-	-	0	NA	-	0
1238	2018	M	Mating	34	Moose	No	0	NA	NA	0	0	NA	NA	NA	NA	NA	NA	-	-	-	0	NA	-	0
1239	2018	M	Mating	34	Moose	No	0	NA	NA	0	0	NA	NA	NA	NA	NA	NA	-	-	-	0	NA	-	0
1240	2018	M	Mating	34	Moose	No	0	NA	NA	1	0	NA	NA	NA	NA	NA	NA	B.microti	-	-	0	NA	-	0
1241	2018	M	Mating	34	Moose	No	0	NA	NA	0	0	NA	NA	NA	NA	NA	NA	-	-	-	0	NA	-	0
1242	2018	M	Mating	34	Moose	No	1	NA	NA	0	0	NA	NA	NA	NA	NA	NA	-	-	-	0	NA	-	0
1243	2018	M	Mating	34	Moose	No	0	NA	NA	0	0	NA	NA	NA	NA	NA	NA	-	-	-	0	NA	-	0
1244	2018	M	Mating	34	Moose	No	0	NA	NA	0	0	NA	NA	NA	NA	NA	NA	-	-	-	0	NA	-	0
1245	2018	M	Mating	34	Moose	No	0	NA	NA	0	0	NA	NA	NA	NA	NA	NA	-	-	-	0	NA	-	0
1246	2018	M	Mating	34	Moose	No	1	NA	NA	0	0	NA	NA	NA	NA	NA	NA	-	-	-	0	NA	-	0
1247	2018	M	Mating	34	Moose	No	0	NA	NA	0	0	NA	NA	NA	NA	NA	NA	-	-	+	1	-	No	0
1248	2018	M	Mating	17	Roe deer	No	1	NA	NA	0	0	NA	NA	NA	NA	NA	NA	-	-	-	0	NA	-	0
1249	2018	M	Mating	17	Roe deer	No	0	NA	NA	0	0	NA	NA	NA	NA	NA	NA	-	-	-	0	NA	-	0
1250	2018	N	Attached	13	Fallow deer	No	1	NA	NA	0	0	NA	NA	NA	NA	NA	NA	-	-	-	0	NA	-	0
1251	2018	F	Attached	13	Fallow deer	No	1	NA	NA	0	0	NA	NA	NA	NA	NA	NA	-	+	+	1	-	No	0
1252	2018	M	Attached	13	Fallow deer	No	0	NA	NA	0	0	NA	NA	NA	NA	NA	NA	-	-	-	0	NA	-	0
1253	2018	M	Mating	19	Roe deer	No	1	+	2	0	0	NA	NA	NA	NA	NA	NA	-	-	-	0	NA	-	0
1254	2018	M	Mating	19	Roe deer	No	1	-	NA	0	0	NA	NA	NA	NA	NA	NA	-	-	-	0	NA	-	0
1255	2018	M	Mating	19	Roe deer	No	0	NA	NA	0	0	NA	NA	NA	NA	NA	NA	-	-	-	0	NA	-	0
1256	2018	M	Mating	19	Roe deer	No	1	NA	NA	0	0	NA	NA	NA	NA	NA	NA	-	-	-	0	NA	-	0
1257	2018	M	Mating	19	Roe deer	No	1	NA	NA	0	1	NA	NA	NA	NA	NA	NA	No	-	-	0	NA	-	0
1258	2018	M	Mating	19	Roe deer	No	1	NA	NA	0	0	NA	NA	NA	NA	NA	NA	-	-	-	0	NA	-	0
1259	2018	M	Mating	35	Red deer	No	0	NA	NA	0	0	NA	NA	NA	NA	NA	NA	-	-	-	0	NA	-	0
1260	2018	M	Mating	35	Red deer	No	0	NA	NA	0	0	NA	NA	NA	NA	NA	NA	-	-	+	1	-	No	0
1261	2018	M	Mating	35	Red deer	No	0	NA	NA	0	0	NA	NA	NA	NA	NA	NA	-	-	-	0	NA	-	0
1262	2018	M	Mating	35	Red deer	No	1	+	2	0	0	NA	NA	NA	NA	NA	NA	-	-	-	0	NA	-	0
1263	2018	M	Mating	35	Red deer	No	0	NA	NA	0	0	NA	NA	NA	NA	NA	NA	-	-	-	0	NA	-	0
1264	2018	M	Mating	35	Red deer	No	0	NA	NA	0	0	NA	NA	NA	NA	NA	NA	-	-	+	1	-	No	0
1265	2018	M	Mating	35	Red deer	No	0	NA	NA	0	0	NA	NA	NA	NA	NA	NA	-	+	+	1	-	No	0
1266	2018	M	Mating	35	Red deer	No	1	NA	NA	0	0	NA	NA	NA	NA	NA	NA	-	-	-	0	NA	-	0
1267	2018	M	Mating	35	Red deer	No	0	NA	NA	0	0	NA	NA	NA	NA	NA	NA	-	-	+	1	-	No	0
1268	2018	M	Mating	35	Red deer	No	1	NA	NA	0	0	NA	NA	NA	NA	NA	NA	-	-	-	0	NA	-	0
1269	2018	M	Mating	35	Red deer	No	1	NA	NA	0	0	NA	NA	NA	NA	NA	NA	-	-	-	0	NA	-	0
1270	2018	M	Mating or Attached	76	Red deer	No	1	NA	NA	0	0	NA	NA	NA	NA	NA	NA	-	-	-	0	NA	-	0
1271	2018	M	Mating or Attached	76	Red deer	No	1	NA	NA	0	0	NA	NA	NA	NA	NA	NA	-	+	+	1	-	No	0
1272	2018	F	Attached	14	Fallow deer	I. ricinus	0	NA	NA	0	0	NA	NA	NA	NA	NA	NA	-	-	-	0	NA	-	0
1273	2018	F	Attached	20	Roe deer	I. ricinus	1	NA	NA	0	0	NA	NA	NA	NA	NA	NA	-	-	-	0	NA	-	0
1274	2018	F	Attached	20	Roe deer	I. ricinus	1	NA	NA	0	0	NA	NA	NA	NA	NA	NA	-	-	-	0	NA	-	0
1275	2018	F	Attached	20	Roe deer	I. ricinus	1	NA	NA	0	0	NA	NA	NA	NA	NA	NA	-	-	-	0	NA	-	0
1276	2018	F	Attached	15	Fallow deer	I. ricinus	1	NA	NA	0	0	NA	NA	NA	NA	NA	NA	-	-	-	0	NA	-	0
1277	2018	F	Attached	19	Roe deer	I. ricinus	1	NA	NA	0	0	NA	NA	NA	NA	NA	NA	-	-	-	0	NA	-	0
1278	2018	F	Attached	19	Roe deer	I. ricinus	1	NA	NA	0	1	NA	NA	NA	NA	NA	NA	No	-	-	0	NA	-	0
1279	2018	N	Attached	19	Roe deer	No	1	NA	NA	0	1	NA	NA	NA	NA	NA	NA	No	-	-	0	NA	-	0
1280	2018	N	Attached	19	Roe deer	No	1	NA	NA	0	1	NA	NA	NA	NA	NA	NA	No	-	-	0	NA	-	0
1281	2018	N	Attached	19	Roe deer	No	1	NA	NA	0	0	NA	NA	NA	NA	NA	NA	-	-	-	0	NA	-	0
1282	2018	N	Attached	19	Roe deer	No	1	NA	NA	0	0	NA	NA	NA	NA	NA	NA	-	-	-	0	NA	-	0
1283	2018	N	Attached	19	Roe deer	No	0	NA	NA	0	0	NA	NA	NA	NA	NA	NA	-	+	+	1	+	B.afzelli	0
1284	2018	N	Attached	19	Roe deer	No	1	NA	NA	0	1	NA	NA	NA	NA	NA	NA	No	-	-	0	NA	-	0
1285	2018	N	Attached	19	Roe deer	No	1	NA	NA	0	1	NA	NA	NA	NA	NA	NA	No	+	+	1	+	B.afzelli	0
1286	2018	F	Attached	19	Roe deer	I. ricinus	1	NA	NA	0	0	NA	NA	NA	NA	NA	NA	-	-	-	0	NA	-	0
1287	2018	F	Attached	19	Roe deer	I. ricinus	1	NA	NA	0	0	NA	NA	NA	NA	NA	NA	-	-	-	0	NA	-	0
1288	2018	N	Attached	10	Fallow deer	No	1	NA	NA	0	0	NA	NA	NA	NA	NA	NA	-	-	-	0	NA	-	0
1289	2018	F	Attached	10	Fallow deer	I. ricinus	1	NA	NA	0	0	NA	NA	NA	NA	NA	NA	-	-	-	0	NA	-	0
1290	2018	M	Mating	38	Red deer	No	1	NA	NA	0	1	NA	NA	NA	NA	NA	NA	No	-	-	0	NA	-	0
1291	2018	M	Mating	38	Red deer	No	1	NA	NA	0	0	NA	NA	NA	NA	NA	NA	-	-	-	0	NA	-	0
1292	2018	N	Attached	38	Red deer	I. ricinus	1	NA	NA	0	0	NA	NA	NA	NA	NA	NA	-	-	-	0	NA	-	0
1293	2018	N	Attached	38	Red deer	I. ricinus	1	NA	NA	0	0	NA	NA	NA	NA	NA	NA	-	-	-	0	NA	-	0
1294	2018	F	Attached	38	Red deer	I. ricinus	1	NA	NA	0	0	NA	NA	NA	NA	NA	NA	-	-	-	0	NA	-	0
1295	2018	F	Attached	38	Red deer	I. ricinus	1	NA	NA	0	0	NA	NA	NA	NA	NA	NA	-	-	+	1	-	No	0
1296	2018	N	Attached	38	Red deer	No	1	NA	NA	0	0	NA	NA	NA	NA	NA	NA	-	-	-	0	NA	-	0
1297	2018	N	Attached	38	Red deer	I. ricinus	1	NA	NA	0	0	NA	NA	NA	NA	NA	NA	-	-	+	1	-	No	0
1298	2018	M	Mating	38	Red deer	I. ricinus	0	NA	NA	1	0	NA	NA	NA	NA	NA	NA	B.microti	+	+	1	+	B.garinii	0
1299	2018	M	Mating	38	Red deer	I. ricinus	1	NA	NA	0	0	NA	NA	NA	NA	NA	NA	-	-	-	0	NA	-	0
1300	2018	N	Attached	9	Fallow deer	I. ricinus	0	NA	NA	0	0	NA	NA	NA	NA	NA	NA	-	-	-	0	NA	-	0
1301	2018	N	Attached	18	Fallow deer	I. ricinus	0	NA	NA	0	0	NA	NA	NA	NA	NA	NA	-	-	-	0	NA	-	0
1302	2018	F	Attached	16	Fallow deer	I. ricinus	1	NA	NA	0	0	NA	NA	NA	NA	NA	NA	-	-	-	0	NA	-	0
1303	2018	M	Attached	16	Fallow deer	No	1	NA	NA	0	0	NA	NA	NA	NA	NA	NA	-	+	+	1	+	B.garinii	0
1304	2018	N	Attached	16	Fallow deer	No	1	NA	NA	0	0	NA	NA	NA	NA	NA	NA	-	-	-	0	NA	-	0
1305	2018	N	Attached	16	Fallow deer	I. ricinus	1	NA	NA	0	0	NA	NA	NA	NA	NA	NA	-	-	-	0	NA	-	0
1306	2018	N	Attached	16	Fallow deer	I. ricinus	1	NA	NA	0	0	NA	NA	NA	NA	NA	NA	-	+	+	1	+	B.valaisiana	0
1307	2018	N	Attached	16	Fallow deer	I. ricinus	1	NA	NA	0	1	NA	NA	NA	NA	NA	NA	No	-	-	0	NA	-	0
1308	2018	F	Attached	3	Fallow deer	No	1	NA	NA	0	0	NA	NA	NA	NA	NA	NA	-	-	-	0	NA	-	0
1309	2018	M	Mating	3	Fallow deer	I. ricinus	0	NA	NA	0	0	NA	NA	NA	NA	NA	NA	-	-	-	0	NA	-	0
1310	2018	M	Mating	3	Fallow deer	I. ricinus	1	NA	NA	0	0	NA	NA	NA	NA	NA	NA	-	-	-	0	NA	-	0
1311	2018	M	Walking	5	Fallow deer	No	1	NA	NA	0	0	NA	NA	NA	NA	NA	NA	-	-	-	0	NA	-	0
1312	2018	M	Walking	5	Fallow deer	No	1	+	1	0	0	NA	NA	NA	NA	NA	NA	-	-	-	0	NA	-	0
1313	2018	N	Walking	5	Fallow deer	I. ricinus	0	NA	NA	0	0	NA	NA	NA	NA	NA	NA	-	-	-	0	NA	-	0
1314	2018	N	Walking	5	Fallow deer	I. ricinus	1	NA	NA	0	0	NA	NA	NA	NA	NA	NA	-	-	-	0	NA	-	0
1315	2018	F	Attached	6	Fallow deer	I. ricinus	1	NA	NA	0	0	NA	NA	NA	NA	NA	NA	-	-	-	0	NA	-	0
1316	2018	F	Attached	6	Fallow deer	I. ricinus	1	NA	NA	0	0	NA	NA	NA	NA	NA	NA	-	-	-	0	NA	-	0
1317	2018	M	Attached	6	Fallow deer	I. ricinus	1	NA	NA	0	0	NA	NA	NA	NA	NA	NA	-	-	-	0	NA	-	0
1318	2018	N	Attached	6	Fallow deer	I. ricinus	1	NA	NA	0	0	NA	NA	NA	NA	NA	NA	-	-	-	0	NA	-	0
1319	2018	N	Attached	1	Fallow deer	I. ricinus	1	NA	NA	0	0	NA	NA	NA	NA	NA	NA	-	-	-	0	NA	-	0
1320	2018	N	Attached	1	Fallow deer	I. ricinus	1	NA	NA	0	0	NA	NA	NA	NA	NA	NA	-	-	-	0	NA	-	0
1321	2018	N	Attached	1	Fallow deer	I. ricinus	0	NA	NA	0	0	NA	NA	NA	NA	NA	NA	-	+	+	1	+	B.afzelli	0
1322	2018	N	Attached	1	Fallow deer	I. ricinus	1	NA	NA	0	0	NA	NA	NA	NA	NA	NA	-	-	-	0	NA	-	0
1323	2018	N	Attached	1	Fallow deer	I. ricinus	1	NA	NA	0	0	NA	NA	NA	NA	NA	NA	-	-	-	0	NA	-	0
1324	2018	N	Attached	1	Fallow deer	I. ricinus	1	NA	NA	0	0	NA	NA	NA	NA	NA	NA	-	-	-	0	NA	-	0
1325	2018	F	Attached	7	Fallow deer	I. ricinus	1	NA	NA	0	0	NA	NA	NA	NA	NA	NA	-	-	-	0	NA	-	0
1326	2018	N	Attached	7	Fallow deer	I. ricinus	0	NA	NA	0	0	NA	NA	NA	NA	NA	NA	-	-	-	0	NA	-	0
1327	2018	N	Attached	7	Fallow deer	I. ricinus	0	NA	NA	0	0	NA	NA	NA	NA	NA	NA	-	-	-	0	NA	-	0
1328	2018	M	Walking	19	Roe deer	No	0	NA	NA	0	1	NA	NA	NA	NA	NA	NA	No	-	-	0	NA	-	0
1329	2018	M	Walking	19	Roe deer	No	1	NA	NA	0	0	NA	NA	NA	NA	NA	NA	-	-	-	0	NA	-	0
1330	2018	M	Walking	7	Fallow deer	No	0	NA	NA	0	0	NA	NA	NA	NA	NA	NA	-	-	-	0	NA	-	0
1331	2018	M	Walking	7	Fallow deer	No	0	NA	NA	0	0	NA	NA	NA	NA	NA	NA	-	+	+	1	+	B.afzelli	0
1332	2018	F	Walking	7	Fallow deer	I. ricinus	0	NA	NA	0	0	NA	NA	NA	NA	NA	NA	-	-	+	1	+	B.afzelli	0
1333	2018	N	Walking	7	Fallow deer	I. ricinus	1	+	1	0	0	NA	NA	NA	NA	NA	NA	-	+	+	1	-	No	0
1334	2018	M	Walking	6	Fallow deer	No	0	NA	NA	0	0	NA	NA	NA	NA	NA	NA	-	-	+	1	-	No	0
1335	2018	N	Walking	6	Fallow deer	I. ricinus	0	NA	NA	0	0	NA	NA	NA	NA	NA	NA	-	-	-	0	NA	-	0
1336	2018	N	Walking	18	Fallow deer	No	1	NA	NA	0	1	NA	NA	NA	NA	NA	NA	No	-	-	0	NA	-	0
1337	2018	F	Attached	2	Fallow deer	I. ricinus	1	NA	NA	0	0	NA	NA	NA	NA	NA	NA	-	-	-	0	NA	-	0
1338	2018	F	Attached	2	Fallow deer	I. ricinus	1	NA	NA	0	0	NA	NA	NA	NA	NA	NA	-	-	-	0	NA	-	0
1339	2018	M	Mating	2	Fallow deer	I. ricinus	1	NA	NA	0	0	NA	NA	NA	NA	NA	NA	-	-	-	0	NA	-	0
1340	2018	M	Mating	2	Fallow deer	I. ricinus	1	NA	NA	0	0	NA	NA	NA	NA	NA	NA	-	-	-	0	NA	-	0
1341	2018	M	Mating	2	Fallow deer	I. ricinus	1	NA	NA	0	0	NA	NA	NA	NA	NA	NA	-	-	-	0	NA	-	0
1342	2018	N	Attached	5	Fallow deer	No	1	NA	NA	0	0	NA	NA	NA	NA	NA	NA	-	-	-	0	NA	-	0
1343	2018	N	Attached	5	Fallow deer	No	1	NA	NA	0	0	NA	NA	NA	NA	NA	NA	-	-	-	0	NA	-	0
1344	2018	F	Attached	5	Fallow deer	I. ricinus	1	NA	NA	0	0	NA	NA	NA	NA	NA	NA	-	-	-	0	NA	-	0
1345	2018	N	Attached	5	Fallow deer	I. ricinus	1	NA	NA	0	0	NA	NA	NA	NA	NA	NA	-	-	-	0	NA	-	0
1346	2018	M	Mating	5	Fallow deer	I. ricinus	1	NA	NA	0	0	NA	NA	NA	NA	NA	NA	-	-	-	0	NA	-	0
1347	2018	M	Mating	5	Fallow deer	I. ricinus	1	NA	NA	0	0	NA	NA	NA	NA	NA	NA	-	-	-	0	NA	-	0
1348	2018	M	Walking	55	Fallow deer	No	1	NA	NA	0	0	NA	NA	NA	NA	NA	NA	-	-	-	0	NA	-	0
1349	2018	M	Walking	62	Fallow deer	No	1	NA	NA	0	0	NA	NA	NA	NA	NA	NA	-	-	-	0	NA	-	0
1350	2018	M	Walking	57	Fallow deer	No	0	NA	NA	0	0	NA	NA	NA	NA	NA	NA	-	-	-	0	NA	-	0
1351	2018	N	Walking	57	Fallow deer	No	0	NA	NA	0	0	NA	NA	NA	NA	NA	NA	-	-	-	0	NA	-	0
1352	2018	N	Attached	59	Fallow deer	I. ricinus	1	NA	NA	0	0	NA	NA	NA	NA	NA	NA	-	-	+	1	-	No	0
1353	2018	N	Attached	59	Fallow deer	I. ricinus	1	NA	NA	0	0	NA	NA	NA	NA	NA	NA	-	-	-	0	NA	-	0
1354	2018	M	Mating	59	Fallow deer	I. ricinus	1	NA	NA	0	0	NA	NA	NA	NA	NA	NA	-	+	-	1	-	No	0
1355	2018	M	Walking	61	Moose	No	1	NA	NA	0	0	NA	NA	NA	NA	NA	NA	-	+	+	1	-	No	0
1356	2018	M	Walking	61	Moose	No	1	NA	NA	0	0	NA	NA	NA	NA	NA	NA	-	+	+	1	-	No	0
1357	2018	M	Walking	61	Moose	No	1	NA	NA	0	0	NA	NA	NA	NA	NA	NA	-	-	-	0	NA	-	0
1358	2018	M	Walking	61	Moose	No	1	+	1	0	0	NA	NA	NA	NA	NA	NA	-	-	-	0	NA	-	0
1359	2018	M	Walking	61	Moose	No	1	NA	NA	0	0	NA	NA	NA	NA	NA	NA	-	-	-	0	NA	-	0
1360	2018	M	Walking	61	Moose	No	1	NA	NA	0	0	NA	NA	NA	NA	NA	NA	-	-	-	0	NA	-	0
1361	2018	M	Walking	61	Moose	No	1	NA	NA	0	0	NA	NA	NA	NA	NA	NA	-	-	-	0	NA	-	0
1362	2018	M	Walking	61	Moose	No	1	NA	NA	0	0	NA	NA	NA	NA	NA	NA	-	-	-	0	NA	-	0
1363	2018	M	Walking	61	Moose	No	1	NA	NA	0	0	NA	NA	NA	NA	NA	NA	-	-	-	0	NA	-	0
1364	2018	M	Walking	61	Moose	No	1	NA	NA	0	0	NA	NA	NA	NA	NA	NA	-	+	-	1	+/-	B.afzelli	0
1365	2018	F	Walking	60	Fallow deer	I. ricinus	1	NA	NA	0	0	NA	NA	NA	NA	NA	NA	-	-	-	0	NA	-	0
1366	2018	N	Attached	52	Fallow deer	No	1	NA	NA	0	0	NA	NA	NA	NA	NA	NA	-	-	-	0	NA	-	0
1367	2018	F	Attached	52	Fallow deer	I. ricinus	1	NA	NA	0	0	NA	NA	NA	NA	NA	NA	-	-	-	0	NA	-	0
1368	2018	F	Attached	52	Fallow deer	I. ricinus	0	NA	NA	0	0	NA	NA	NA	NA	NA	NA	-	-	-	0	NA	-	0
1369	2018	F	Attached	61	Moose	I. ricinus	1	NA	NA	0	0	NA	NA	NA	NA	NA	NA	-	-	-	0	NA	-	0
1370	2018	M	Mating	61	Moose	I. ricinus	0	NA	NA	0	1	NA	NA	NA	NA	NA	NA	No	-	-	0	NA	-	0
1371	2018	M	Mating	61	Moose	I. ricinus	1	NA	NA	0	0	NA	NA	NA	NA	NA	NA	-	-	-	0	NA	-	0
1372	2018	M	Mating	61	Moose	I. ricinus	1	NA	NA	1	0	NA	NA	NA	NA	NA	NA	B.microti	-	-	0	NA	-	0
1373	2018	M	Mating	61	Moose	I. ricinus	1	NA	NA	0	1	NA	NA	NA	NA	NA	NA	No	-	-	0	NA	-	0
1374	2018	M	Mating	20	Roe deer	No	1	-	NA	0	0	NA	NA	NA	NA	NA	NA	-	-	-	0	NA	-	0
1375	2018	M	Mating	20	Roe deer	No	1	NA	NA	0	0	NA	NA	NA	NA	NA	NA	-	-	-	0	NA	-	0
1376	2018	M	Mating	20	Roe deer	No	0	NA	NA	0	0	NA	NA	NA	NA	NA	NA	-	-	-	0	NA	-	0
1377	2018	M	Mating	20	Roe deer	No	1	NA	NA	0	0	NA	NA	NA	NA	NA	NA	-	+	+	1	+	B.burgdorferi ss	0
1378	2018	M	Mating	8	Fallow deer	I. ricinus	1	NA	NA	0	0	NA	NA	NA	NA	NA	NA	-	-	-	0	NA	-	0
1379	2018	M	Mating	8	Fallow deer	I. ricinus	1	NA	NA	0	0	NA	NA	NA	NA	NA	NA	-	-	-	0	NA	-	0
1380	2018	N	Attached	2	Fallow deer	No	1	NA	NA	0	0	NA	NA	NA	NA	NA	NA	-	-	-	0	NA	-	0
1381	2018	M	Mating	2	Fallow deer	No	1	+	1	0	0	NA	NA	NA	NA	NA	NA	-	-	-	0	NA	-	0
1382	2018	N	Attached	2	Fallow deer	I. ricinus	1	NA	NA	0	0	NA	NA	NA	NA	NA	NA	-	-	-	0	NA	-	0
1383	2018	N	Attached	2	Fallow deer	I. ricinus	1	NA	NA	0	0	NA	NA	NA	NA	NA	NA	-	+	-	1	-	No	0
1384	2018	M	Walking	3	Fallow deer	No	1	NA	NA	0	0	NA	NA	NA	NA	NA	NA	-	-	-	0	NA	-	0
1385	2018	M	Walking	3	Fallow deer	No	0	NA	NA	0	0	NA	NA	NA	NA	NA	NA	-	-	-	0	NA	-	0
1386	2018	M	Walking	3	Fallow deer	No	0	NA	NA	0	0	NA	NA	NA	NA	NA	NA	-	-	-	0	NA	-	0
1387	2018	F	Walking	3	Fallow deer	I. ricinus	0	NA	NA	0	0	NA	NA	NA	NA	NA	NA	-	-	-	0	NA	-	0
1388	2018	M	Walking	20	Roe deer	No	1	NA	NA	0	0	NA	NA	NA	NA	NA	NA	-	-	-	0	NA	-	0
1389	2018	N	Walking	2	Fallow deer	I. ricinus	0	NA	NA	0	0	NA	NA	NA	NA	NA	NA	-	-	-	0	NA	-	0
1390	2018	N	Walking	2	Fallow deer	I. ricinus	1	NA	NA	0	0	NA	NA	NA	NA	NA	NA	-	-	-	0	NA	-	0
1391	2018	N	Walking	2	Fallow deer	I. ricinus	1	NA	NA	0	0	NA	NA	NA	NA	NA	NA	-	-	-	0	NA	-	0
1392	2018	N	Attached	21	Fallow deer	I. ricinus	1	NA	NA	0	0	NA	NA	NA	NA	NA	NA	-	-	-	0	NA	-	0
1393	2018	N	Attached	21	Fallow deer	I. ricinus	1	NA	NA	0	0	NA	NA	NA	NA	NA	NA	-	-	-	0	NA	-	0
1394	2018	N	Attached	21	Fallow deer	I. ricinus	1	NA	NA	0	0	NA	NA	NA	NA	NA	NA	-	-	-	0	NA	-	0
1395	2018	N	Attached	21	Fallow deer	I. ricinus	1	NA	NA	0	0	NA	NA	NA	NA	NA	NA	-	+	+	1	+	B.garinii	0
1396	2018	N	Attached	21	Fallow deer	I. ricinus	1	NA	NA	0	0	NA	NA	NA	NA	NA	NA	-	-	-	0	NA	-	0
1397	2018	N	Attached	21	Fallow deer	I. ricinus	1	NA	NA	0	0	NA	NA	NA	NA	NA	NA	-	+	+	1	+	B.afzelli	0
1398	2018	N	Attached	21	Fallow deer	I. ricinus	1	NA	NA	0	0	NA	NA	NA	NA	NA	NA	-	+	+	1	-	No	0
1399	2018	N	Attached	21	Fallow deer	I. ricinus	1	NA	NA	0	0	NA	NA	NA	NA	NA	NA	-	-	-	0	NA	-	0
1400	2018	N	Attached	21	Fallow deer	I. ricinus	1	NA	NA	0	0	NA	NA	NA	NA	NA	NA	-	-	-	0	NA	-	0
1401	2018	F	Attached	55	Fallow deer	I. ricinus	1	NA	NA	0	0	NA	NA	NA	NA	NA	NA	-	-	-	0	NA	-	0
1402	2018	N	Attached	55	Fallow deer	I. ricinus	1	NA	NA	0	0	NA	NA	NA	NA	NA	NA	-	-	-	0	NA	-	0
1403	2018	N	Attached	55	Fallow deer	I. ricinus	1	NA	NA	0	0	NA	NA	NA	NA	NA	NA	-	-	-	0	NA	-	0
1404	2018	N	Attached	55	Fallow deer	I. ricinus	1	NA	NA	0	0	NA	NA	NA	NA	NA	NA	-	-	-	0	NA	-	0
1405	2018	N	Attached	55	Fallow deer	I. ricinus	1	NA	NA	0	0	NA	NA	NA	NA	NA	NA	-	-	+	1	-	No	0
1406	2018	N	Attached	55	Fallow deer	I. ricinus	1	NA	NA	0	0	NA	NA	NA	NA	NA	NA	-	-	-	0	NA	-	0
1407	2018	N	Attached	55	Fallow deer	I. ricinus	1	NA	NA	0	0	NA	NA	NA	NA	NA	NA	-	-	-	0	NA	-	0
1408	2018	N	Attached	55	Fallow deer	I. ricinus	1	NA	NA	0	0	NA	NA	NA	NA	NA	NA	-	-	-	0	NA	-	0
1409	2018	N	Attached	55	Fallow deer	I. ricinus	1	NA	NA	0	0	NA	NA	NA	NA	NA	NA	-	-	-	0	NA	-	0
1410	2018	N	Attached	55	Fallow deer	I. ricinus	1	NA	NA	0	0	NA	NA	NA	NA	NA	NA	-	-	-	0	NA	-	0
1411	2018	N	Attached	56	Fallow deer	I. ricinus	1	NA	NA	0	0	NA	NA	NA	NA	NA	NA	-	-	-	0	NA	-	0
1412	2018	N	Attached	56	Fallow deer	I. ricinus	1	NA	NA	0	0	NA	NA	NA	NA	NA	NA	-	-	-	0	NA	-	0
1413	2018	N	Attached	56	Fallow deer	I. ricinus	1	NA	NA	0	0	NA	NA	NA	NA	NA	NA	-	-	-	0	NA	-	0
1414	2018	N	Attached	56	Fallow deer	I. ricinus	1	NA	NA	0	0	NA	NA	NA	NA	NA	NA	-	-	-	0	NA	-	0
1415	2018	M	Walking	42	Wild boar	No	0	NA	NA	0	0	NA	NA	NA	NA	NA	NA	-	+	-	1	-	No	0
1416	2018	M	Walking	42	Wild boar	No	0	NA	NA	0	0	NA	NA	NA	NA	NA	NA	-	-	-	0	NA	-	0
1417	2018	M	Mating	33	Red deer	No	1	NA	NA	0	0	NA	NA	NA	NA	NA	NA	-	-	-	0	NA	-	0
1418	2018	M	Mating	33	Red deer	I. ricinus	1	NA	NA	0	0	NA	NA	NA	NA	NA	NA	-	-	-	0	NA	-	0
1419	2018	M	Mating	33	Red deer	I. ricinus	1	NA	NA	0	0	NA	NA	NA	NA	NA	NA	-	-	-	0	NA	-	0
1420	2018	M	Mating	33	Red deer	I. ricinus	1	NA	NA	0	0	NA	NA	NA	NA	NA	NA	-	-	-	0	NA	-	0
1421	2018	M	Mating	33	Red deer	I. ricinus	1	+	2	0	0	NA	NA	NA	NA	NA	NA	-	-	-	0	NA	-	0
1422	2018	M	Mating	33	Red deer	I. ricinus	1	NA	NA	0	0	NA	NA	NA	NA	NA	NA	-	-	-	0	NA	-	0
1423	2018	M	Mating	33	Red deer	I. ricinus	1	NA	NA	0	0	NA	NA	NA	NA	NA	NA	-	-	-	0	NA	-	0
1424	2018	M	Mating	33	Red deer	I. ricinus	1	NA	NA	0	0	NA	NA	NA	NA	NA	NA	-	-	-	0	NA	-	0
1425	2018	M	Mating	33	Red deer	I. ricinus	1	NA	NA	0	0	NA	NA	NA	NA	NA	NA	-	-	-	0	NA	-	0
1426	2018	M	Mating	33	Red deer	I. ricinus	1	NA	NA	0	0	NA	NA	NA	NA	NA	NA	-	-	-	0	NA	-	0
1427	2018	M	Mating	33	Red deer	I. ricinus	1	NA	NA	0	0	NA	NA	NA	NA	NA	NA	-	-	-	0	NA	-	0
1428	2018	M	Mating	33	Red deer	I. ricinus	1	NA	NA	0	0	NA	NA	NA	NA	NA	NA	-	-	-	0	NA	-	0
1429	2018	M	Mating	32	Moose	No	1	NA	NA	0	0	NA	NA	NA	NA	NA	NA	-	-	-	0	NA	-	0
1430	2018	M	Mating	32	Moose	I. ricinus	0	NA	NA	0	0	NA	NA	NA	NA	NA	NA	-	-	-	0	NA	-	0
1431	2018	M	Mating	32	Moose	No	1	-	NA	0	0	NA	NA	NA	NA	NA	NA	-	-	-	0	NA	-	0
1432	2018	M	Mating	45	Red deer	No	1	NA	NA	0	1	NA	NA	NA	NA	NA	NA	No	+	+	1	-	No	0
1433	2018	M	Mating	45	Red deer	No	1	NA	NA	0	1	NA	NA	NA	NA	NA	NA	No	-	+	1	-	No	0
1434	2018	M	Mating	45	Red deer	I. ricinus	1	NA	NA	0	0	NA	NA	NA	NA	NA	NA	-	+	-	1	-	No	0
1435	2018	M	Mating	45	Red deer	I. ricinus	1	NA	NA	0	0	NA	NA	NA	NA	NA	NA	-	+	+	1	-	No	0
1436	2018	M	Mating	45	Red deer	I. ricinus	1	NA	NA	0	1	NA	NA	NA	NA	NA	NA	No	-	-	0	NA	-	0
1437	2018	M	Mating	45	Red deer	I. ricinus	1	NA	NA	0	0	NA	NA	NA	NA	NA	NA	-	+	-	1	-	No	0
1438	2018	M	Mating	45	Red deer	I. ricinus	1	NA	NA	0	0	NA	NA	NA	NA	NA	NA	-	-	+	1	+	B.afzelli	0
1439	2018	M	Mating	45	Red deer	I. ricinus	1	NA	NA	0	0	NA	NA	NA	NA	NA	NA	-	-	+	1	+	B.afzelli	0
1440	2018	M	Mating	45	Red deer	No	1	NA	NA	1	0	NA	NA	NA	NA	NA	NA	B.microti	+	-	1	+	B.garinii	0
1441	2018	M	Mating	45	Red deer	I. ricinus	1	NA	NA	0	0	NA	NA	NA	NA	NA	NA	-	+	+	1	+	B.garinii	0
1442	2018	M	Mating	45	Red deer	I. ricinus	1	+	1	0	0	NA	NA	NA	NA	NA	NA	-	+	-	1	-	No	0
1443	2018	M	Mating	45	Red deer	I. ricinus	1	NA	NA	0	0	NA	NA	NA	NA	NA	NA	-	-	-	0	NA	-	0
1444	2018	M	Mating	45	Red deer	I. ricinus	1	NA	NA	0	0	NA	NA	NA	NA	NA	NA	-	+	-	1	-	No	0
1445	2018	M	Mating	45	Red deer	I. ricinus	1	NA	NA	0	0	NA	NA	NA	NA	NA	NA	-	+	-	1	-	No	0
1446	2018	M	Walking	32	Moose	No	0	NA	NA	0	0	NA	NA	NA	NA	NA	NA	-	-	-	0	NA	-	0
1447	2018	M	Walking	32	Moose	No	0	NA	NA	0	0	NA	NA	NA	NA	NA	NA	-	-	-	0	NA	-	0
1448	2018	M	Walking	32	Moose	No	0	NA	NA	0	0	NA	NA	NA	NA	NA	NA	-	-	-	0	NA	-	0
1449	2018	M	Walking	32	Moose	No	0	NA	NA	0	0	NA	NA	NA	NA	NA	NA	-	-	-	0	NA	-	0
1450	2018	N	Attached	57	Fallow deer	I. ricinus	1	NA	NA	0	0	NA	NA	NA	NA	NA	NA	-	-	-	0	NA	-	0
1451	2018	N	Attached	57	Fallow deer	No	1	NA	NA	0	0	NA	NA	NA	NA	NA	NA	-	-	-	0	NA	-	0
1452	2018	M	Walking	33	Red deer	No	0	NA	NA	0	0	NA	NA	NA	NA	NA	NA	-	-	-	0	NA	-	0
1453	2018	M	Walking	33	Red deer	No	1	NA	NA	0	0	NA	NA	NA	NA	NA	NA	-	-	-	0	NA	-	0
1454	2018	M	Walking	33	Red deer	No	1	NA	NA	0	0	NA	NA	NA	NA	NA	NA	-	-	-	0	NA	-	0
1455	2018	M	Walking	33	Red deer	No	1	NA	NA	0	0	NA	NA	NA	NA	NA	NA	-	-	-	0	NA	-	0
1456	2018	M	Walking	33	Red deer	No	1	NA	NA	0	0	NA	NA	NA	NA	NA	NA	-	-	-	0	NA	-	0
1457	2018	F	Walking	33	Red deer	I. ricinus	1	NA	NA	0	0	NA	NA	NA	NA	NA	NA	-	+	-	1	-	No	0
1458	2018	F	Attached	49	Red deer	I. ricinus	1	NA	NA	0	0	NA	NA	NA	NA	NA	NA	-	-	-	0	NA	-	0
1459	2018	F	Attached	49	Red deer	I. ricinus	1	NA	NA	0	0	NA	NA	NA	NA	NA	NA	-	-	-	0	NA	-	0
1460	2018	M	Mating	49	Red deer	I. ricinus	1	NA	NA	0	0	NA	NA	NA	NA	NA	NA	-	-	-	0	NA	-	0
1461	2018	M	Mating	49	Red deer	I. ricinus	1	NA	NA	0	0	NA	NA	NA	NA	NA	NA	-	-	-	0	NA	-	0
1462	2018	M	Mating	49	Red deer	I. ricinus	1	NA	NA	0	0	NA	NA	NA	NA	NA	NA	-	-	-	0	NA	-	0
1463	2018	M	Mating	49	Red deer	I. ricinus	0	NA	NA	0	0	NA	NA	NA	NA	NA	NA	-	-	-	0	NA	-	0
1464	2018	M	Mating	49	Red deer	I. ricinus	1	NA	NA	0	0	NA	NA	NA	NA	NA	NA	-	-	-	0	NA	-	0
1465	2018	M	Mating	49	Red deer	I. ricinus	1	NA	NA	0	0	NA	NA	NA	NA	NA	NA	-	-	-	0	NA	-	0
1466	2018	M	Mating	49	Red deer	I. ricinus	0	NA	NA	0	0	NA	NA	NA	NA	NA	NA	-	-	-	0	NA	-	0
1467	2018	M	Mating	49	Red deer	I. ricinus	1	NA	NA	0	0	NA	NA	NA	NA	NA	NA	-	-	-	0	NA	-	0
1468	2018	M	Mating	49	Red deer	No	1	NA	NA	0	1	NA	NA	NA	NA	NA	NA	No	-	-	0	NA	-	0
1469	2018	F	Attached	62	Fallow deer	I. ricinus	1	NA	NA	0	0	NA	NA	NA	NA	NA	NA	-	-	-	0	NA	-	0
1470	2018	F	Attached	62	Fallow deer	No	1	NA	NA	0	0	NA	NA	NA	NA	NA	NA	-	-	-	0	NA	-	0
1471	2018	M	Mating	62	Fallow deer	I. ricinus	1	+	1	0	0	NA	NA	NA	NA	NA	NA	-	-	-	0	NA	-	0
1472	2018	M	Mating	62	Fallow deer	I. ricinus	1	NA	NA	0	0	NA	NA	NA	NA	NA	NA	-	-	-	0	NA	-	0
1473	2018	N	Attached	62	Fallow deer	No	1	NA	NA	0	0	NA	NA	NA	NA	NA	NA	-	-	-	0	NA	-	0
1474	2018	N	Attached	62	Fallow deer	No	1	NA	NA	0	0	NA	NA	NA	NA	NA	NA	-	-	-	0	NA	-	0
1475	2018	N	Attached	62	Fallow deer	I. ricinus	1	NA	NA	0	0	NA	NA	NA	NA	NA	NA	-	-	-	0	NA	-	0
1476	2018	N	Attached	62	Fallow deer	I. ricinus	1	NA	NA	0	0	NA	NA	NA	NA	NA	NA	-	-	-	0	NA	-	0
1477	2018	F	Attached	57	Fallow deer	I. ricinus	1	NA	NA	0	0	NA	NA	NA	NA	NA	NA	-	-	-	0	NA	-	0
1478	2018	F	Attached	57	Fallow deer	I. ricinus	0	NA	NA	0	0	NA	NA	NA	NA	NA	NA	-	-	-	0	NA	-	0
1479	2018	F	Attached	57	Fallow deer	I. ricinus	1	NA	NA	0	0	NA	NA	NA	NA	NA	NA	-	-	-	0	NA	-	0
1480	2018	F	Attached	57	Fallow deer	I. ricinus	0	NA	NA	0	0	NA	NA	NA	NA	NA	NA	-	-	-	0	NA	-	0
1481	2018	N	Attached	57	Fallow deer	No	0	NA	NA	0	0	NA	NA	NA	NA	NA	NA	-	-	-	0	NA	-	0
1482	2018	M	Mating	57	Fallow deer	I. ricinus	0	NA	NA	0	0	NA	NA	NA	NA	NA	NA	-	-	-	0	NA	-	0
1483	2018	M	Walking	49	Red deer	No	0	NA	NA	0	0	NA	NA	NA	NA	NA	NA	-	-	-	0	NA	-	0
1484	2018	M	Walking	49	Red deer	No	0	NA	NA	0	0	NA	NA	NA	NA	NA	NA	-	+	-	1	+	B.afzelli	0
1485	2018	M	Walking	49	Red deer	No	1	NA	NA	0	0	NA	NA	NA	NA	NA	NA	-	-	-	0	NA	-	0
1486	2018	M	Walking	49	Red deer	No	0	NA	NA	0	0	NA	NA	NA	NA	NA	NA	-	-	-	0	NA	-	0
1487	2018	M	Walking	49	Red deer	No	0	NA	NA	0	0	NA	NA	NA	NA	NA	NA	-	-	-	0	NA	-	0
1488	2018	M	Walking	49	Red deer	No	1	NA	NA	0	0	NA	NA	NA	NA	NA	NA	-	-	-	0	NA	-	0
1489	2018	F	Walking	49	Red deer	I. ricinus	0	NA	NA	0	0	NA	NA	NA	NA	NA	NA	-	-	-	0	NA	-	0
1490	2018	N	NA	85 or 76	Red deer	No	1	NA	NA	0	0	NA	NA	NA	NA	NA	NA	-	-	-	0	NA	-	0
1491	2019	M	Walking	112	Roe deer	No	1	NA	NA	0	0	NA	NA	NA	NA	NA	NA	-	+	-	1	-	No	0
1492	2019	N	Walking	108	Fallow deer	No	0	NA	NA	0	0	NA	NA	NA	NA	NA	NA	-	-	-	0	NA	-	0
1493	2019	N	Walking	115	Roe deer	Ixodes ricinus	0	NA	NA	0	0	NA	NA	NA	NA	NA	NA	-	-	-	0	NA	-	0
1494	2019	M	Walking	115	Roe deer	No	1	+	2	0	0	NA	NA	NA	NA	NA	NA	-	-	-	0	NA	-	0
1495	2019	M	Walking	115	Roe deer	No	1	NA	NA	0	0	NA	NA	NA	NA	NA	NA	-	-	-	0	NA	-	0
1496	2019	M	Mating	107	Fallow deer	Ixodes ricinus	1	NA	NA	0	0	NA	NA	NA	NA	NA	NA	-	-	-	0	NA	-	0
1497	2019	M	Mating	107	Fallow deer	No	1	+	1	0	0	NA	NA	NA	NA	NA	NA	-	-	-	0	NA	-	0
1498	2019	M	Mating	111	Fallow deer	No	1	NA	NA	0	0	NA	NA	NA	NA	NA	NA	-	-	-	0	NA	-	0
1499	2019	Empty	NA	NA	NA	No	0	NA	NA	0	0	NA	NA	NA	NA	NA	NA	-	-	-	0	NA	-	0
1500	2019	Empty	NA	NA	NA	No	0	NA	NA	0	0	NA	NA	NA	NA	NA	NA	-	-	-	0	NA	-	0
1501	2019	F	Walking	114	Roe deer	No	0	NA	NA	0	0	NA	NA	NA	NA	NA	NA	-	-	-	0	NA	-	0
1502	2019	M	Walking	107	Fallow deer	Ixodes ricinus	1	NA	NA	0	0	NA	NA	NA	NA	NA	NA	-	-	-	0	NA	-	0
1503	2019	M	Walking	107	Fallow deer	No	1	NA	NA	0	0	NA	NA	NA	NA	NA	NA	-	-	-	0	NA	-	0
1504	2019	M	Walking	105	Roe deer	No	0	NA	NA	1	0	NA	NA	NA	NA	NA	NA	B.microti	-	-	0	NA	-	0
1505	2019	N	Walking	111	Fallow deer	Ixodes ricinus	0	NA	NA	0	0	NA	NA	NA	NA	NA	NA	-	-	-	0	NA	-	0
1506	2019	N	Walking	111	Fallow deer	No	1	NA	NA	0	0	NA	NA	NA	NA	NA	NA	-	-	-	0	NA	-	0
1507	2019	M	Mating	105	Roe deer	No	0	NA	NA	0	0	NA	NA	NA	NA	NA	NA	-	+	-	1	-	No	0
1508	2019	M	Mating	105	Roe deer	No	1	NA	NA	0	0	NA	NA	NA	NA	NA	NA	-	-	-	0	NA	-	0
1509	2019	M	Mating	105	Roe deer	Ixodes ricinus	1	NA	NA	0	0	NA	NA	NA	NA	NA	NA	-	-	-	0	NA	-	0
1510	2019	M	Mating	105	Roe deer	No	1	NA	NA	0	0	NA	NA	NA	NA	NA	NA	-	-	-	0	NA	-	0
1511	2019	M	Mating	105	Roe deer	No	1	NA	NA	0	0	NA	NA	NA	NA	NA	NA	-	-	-	0	NA	-	0
1512	2019	M	Mating	105	Roe deer	No	1	NA	NA	0	0	NA	NA	NA	NA	NA	NA	-	+	-	1	-	No	0
1513	2019	M	Mating	105	Roe deer	No	1	NA	NA	0	0	NA	NA	NA	NA	NA	NA	-	-	-	0	NA	-	0
1514	2019	M	Mating	105	Roe deer	Ixodes ricinus	0	NA	NA	0	0	NA	NA	NA	NA	NA	NA	-	-	-	0	NA	-	0
1515	2019	M	Mating	112	Roe deer	No	1	NA	NA	0	0	NA	NA	NA	NA	NA	NA	-	-	+	1	-	No	0
1516	2019	M	Mating	112	Roe deer	Ixodes ricinus	1	-	NA	0	1	-	+	-	-	+	No	B.venatorum	-	-	0	NA	-	0
1517	2019	M	Mating	106	Roe deer	No	1	+	2	1	0	NA	NA	NA	NA	NA	NA	B.microti	-	-	0	NA	-	0
1518	2019	M	Mating	106	Roe deer	No	1	NA	NA	0	0	NA	NA	NA	NA	NA	NA	-	-	-	0	NA	-	0
1519	2019	M	Mating	195	Fallow deer	Ixodes ricinus	1	NA	NA	0	0	NA	NA	NA	NA	NA	NA	-	-	+	1	-	No	0
1520	2019	N	Attached	195	Fallow deer	Ixodes ricinus	1	NA	NA	0	0	NA	NA	NA	NA	NA	NA	-	+	-	1	-	No	0
1521	2019	F	Attached	220	Fallow deer	Ixodes ricinus	1	NA	NA	0	0	NA	NA	NA	NA	NA	NA	-	-	-	0	NA	-	0
1522	2019	N	Attached	235	Fallow deer	Ixodes ricinus	1	NA	NA	0	0	NA	NA	NA	NA	NA	NA	-	-	-	0	NA	-	0
1523	2019	M	Walking	180	Red deer	No	1	NA	NA	0	0	NA	NA	NA	NA	NA	NA	-	-	-	0	NA	-	0
1524	2019	M	Mating	180	Red deer	Ixodes ricinus	1	NA	NA	0	1	-	+	-	-	-	Yes	Unknown	-	-	0	NA	-	0
1525	2019	M	Walking	137	Roe deer	No	1	-	NA	0	0	NA	NA	NA	NA	NA	NA	-	-	-	0	NA	-	0
1526	2019	M	Walking	137	Roe deer	No	1	NA	NA	0	0	NA	NA	NA	NA	NA	NA	-	-	-	0	NA	-	0
1527	2019	M	Walking	158	Fallow deer	No	1	NA	NA	0	0	NA	NA	NA	NA	NA	NA	-	-	-	0	NA	-	0
1528	2019	F	Walking	178	Red deer	Ixodes ricinus	1	NA	NA	0	0	NA	NA	NA	NA	NA	NA	-	-	-	0	NA	-	0
1529	2019	M	Walking	178	Red deer	No	1	NA	NA	0	0	NA	NA	NA	NA	NA	NA	-	-	-	0	NA	-	0
1530	2019	F	Walking	142	Red deer	No	1	NA	NA	0	0	NA	NA	NA	NA	NA	NA	-	-	-	0	NA	-	0
1531	2019	N	Walking	159	Fallow deer	No	1	NA	NA	0	0	NA	NA	NA	NA	NA	NA	-	-	-	0	NA	-	0
1532	2019	M	Walking	147	Roe deer	Ixodes ricinus	1	-	NA	0	0	NA	NA	NA	NA	NA	NA	-	-	-	0	NA	-	0
1533	2019	N	Walking	125	Fallow deer	No	0	NA	NA	0	0	NA	NA	NA	NA	NA	NA	-	-	-	0	NA	-	0
1534	2019	N	Walking	165	Fallow deer	No	1	NA	NA	0	0	NA	NA	NA	NA	NA	NA	-	+	+	1	+	B.afzelli	0
1535	2019	M	Walking	183	Red deer	No	1	NA	NA	0	0	NA	NA	NA	NA	NA	NA	-	-	-	0	NA	-	0
1536	2019	M	Walking	183	Red deer	Ixodes ricinus	1	NA	NA	0	0	NA	NA	NA	NA	NA	NA	-	-	-	0	NA	-	0
1537	2019	M	Walking	183	Red deer	No	1	NA	NA	0	0	NA	NA	NA	NA	NA	NA	-	-	-	0	NA	-	0
1538	2019	M	Walking	183	Red deer	No	1	+	1	0	0	NA	NA	NA	NA	NA	NA	-	-	-	0	NA	-	0
1539	2019	M	Walking	183	Red deer	No	0	NA	NA	0	0	NA	NA	NA	NA	NA	NA	-	-	-	0	NA	-	0
1540	2019	N	Walking	160	Fallow deer	Ixodes ricinus	0	NA	NA	0	0	NA	NA	NA	NA	NA	NA	-	-	-	0	NA	-	0
1541	2019	M	Walking	176	Red deer	No	0	NA	NA	0	0	NA	NA	NA	NA	NA	NA	-	-	-	0	NA	-	0
1542	2019	M	Walking	176	Red deer	No	1	NA	NA	0	0	NA	NA	NA	NA	NA	NA	-	-	-	0	NA	-	0
1543	2019	F	Walking	176	Red deer	No	1	NA	NA	0	0	NA	NA	NA	NA	NA	NA	-	-	-	0	NA	-	0
1544	2019	M	Walking	176	Red deer	Ixodes ricinus	1	NA	NA	0	0	NA	NA	NA	NA	NA	NA	-	-	-	0	NA	-	0
1545	2019	M	Walking	176	Red deer	No	0	NA	NA	0	0	NA	NA	NA	NA	NA	NA	-	-	-	0	NA	-	0
1546	2019	M	Walking	176	Red deer	No	1	NA	NA	0	0	NA	NA	NA	NA	NA	NA	-	-	-	0	NA	-	0
1547	2019	M	Walking	186	Fallow deer	No	1	+	1	0	0	NA	NA	NA	NA	NA	NA	-	-	-	0	NA	-	0
1548	2019	M	Walking	169	Fallow deer	Ixodes ricinus	1	NA	NA	0	0	NA	NA	NA	NA	NA	NA	-	+	+	1	+	B.afzelli	0
1549	2019	M	Walking	193	Red deer	No	1	NA	NA	0	0	NA	NA	NA	NA	NA	NA	-	-	-	0	NA	-	0
1550	2019	M	Walking	191	Roe deer	No	1	+	2	0	0	NA	NA	NA	NA	NA	NA	-	-	-	0	NA	-	0
1551	2019	M	Walking	144	Fallow deer	No	1	NA	NA	0	0	NA	NA	NA	NA	NA	NA	-	-	-	0	NA	-	0
1552	2019	M	Walking	144	Fallow deer	Ixodes ricinus	1	NA	NA	0	0	NA	NA	NA	NA	NA	NA	-	-	-	0	NA	-	0
1553	2019	M	Walking	144	Fallow deer	No	1	NA	NA	0	0	NA	NA	NA	NA	NA	NA	-	-	-	0	NA	-	0
1554	2019	M	Walking	144	Fallow deer	No	1	NA	NA	0	0	NA	NA	NA	NA	NA	NA	-	-	-	0	NA	-	0
1555	2019	M	Walking	192	Moose	No	1	NA	NA	0	0	NA	NA	NA	NA	NA	NA	-	-	-	0	NA	-	0
1556	2019	M	Walking	192	Moose	Ixodes ricinus	1	NA	NA	0	0	NA	NA	NA	NA	NA	NA	-	-	-	0	NA	-	0
1557	2019	M	Walking	192	Moose	No	1	NA	NA	0	0	NA	NA	NA	NA	NA	NA	-	-	-	0	NA	-	0
1558	2019	M	Walking	192	Moose	No	1	NA	NA	0	0	NA	NA	NA	NA	NA	NA	-	+	+	1	-	No	0
1559	2019	M	Walking	192	Moose	No	1	NA	NA	0	0	NA	NA	NA	NA	NA	NA	-	-	-	0	NA	-	0
1560	2019	M	Walking	192	Moose	Ixodes ricinus	1	NA	NA	0	0	NA	NA	NA	NA	NA	NA	-	-	-	0	NA	-	0
1561	2019	M	Walking	192	Moose	No	0	NA	NA	0	0	NA	NA	NA	NA	NA	NA	-	-	-	0	NA	-	0
1562	2019	M	Walking	192	Moose	No	1	NA	NA	0	0	NA	NA	NA	NA	NA	NA	-	-	-	0	NA	-	0
1563	2019	M	Walking	192	Moose	No	1	NA	NA	0	0	NA	NA	NA	NA	NA	NA	-	-	-	0	NA	-	0
1564	2019	M	Walking	192	Moose	Ixodes ricinus	1	NA	NA	0	0	NA	NA	NA	NA	NA	NA	-	-	-	0	NA	-	0
1565	2019	M	Walking	192	Moose	No	1	NA	NA	0	0	NA	NA	NA	NA	NA	NA	-	-	-	0	NA	-	0
1566	2019	M	Walking	192	Moose	No	1	NA	NA	1	0	NA	NA	NA	NA	NA	NA	B.microti	-	-	0	NA	-	0
1567	2019	M	Walking	192	Moose	No	1	+	1	0	0	NA	NA	NA	NA	NA	NA	-	-	-	0	NA	-	0
1568	2019	M	Mating	178	Red deer	Ixodes ricinus	0	NA	NA	0	1	-	-	-	-	-	No	No	-	-	0	NA	-	0
1569	2019	M	Mating	178	Red deer	No	1	NA	NA	0	1	-	-	-	-	-	No	No	-	-	0	NA	-	0
1570	2019	M	Mating	178	Red deer	No	1	NA	NA	0	1	-	-	-	-	-	No	No	-	-	0	NA	-	0
1571	2019	M	Walking	155	Moose	No	1	NA	NA	0	1	-	+	-	-	-	Yes	Unknown	-	-	0	NA	-	0
1572	2019	M	Walking	155	Moose	Ixodes ricinus	1	NA	NA	0	0	NA	NA	NA	NA	NA	NA	-	-	-	0	NA	-	0
1573	2019	M	Walking	155	Moose	No	1	NA	NA	0	0	NA	NA	NA	NA	NA	NA	-	-	-	0	NA	-	0
1574	2019	M	Walking	155	Moose	No	1	NA	NA	0	0	NA	NA	NA	NA	NA	NA	-	-	-	0	NA	-	0
1575	2019	M	Walking	155	Moose	No	0	NA	NA	0	0	NA	NA	NA	NA	NA	NA	-	-	+	1	-	No	0
1576	2019	M	Walking	172	Fallow deer	Ixodes ricinus	1	NA	NA	0	0	NA	NA	NA	NA	NA	NA	-	+	+	1	-	No	0
1577	2019	Empty	NA	NA	NA	No	1	NA	NA	0	0	NA	NA	NA	NA	NA	NA	-	-	-	0	NA	-	0
1578	2019	M	Walking	203	Fallow deer	No	0	NA	NA	0	0	NA	NA	NA	NA	NA	NA	-	-	-	0	NA	-	0
1579	2019	F	Walking	203	Fallow deer	No	0	NA	NA	0	0	NA	NA	NA	NA	NA	NA	-	-	-	0	NA	-	0
1580	2019	M	Walking	204	Fallow deer	No	0	NA	NA	0	0	NA	NA	NA	NA	NA	NA	-	-	-	0	NA	-	0
1581	2019	F	Walking	204	Fallow deer	Ixodes ricinus	0	NA	NA	0	0	NA	NA	NA	NA	NA	NA	-	-	-	0	NA	-	0
1582	2019	F	Walking	206	Fallow deer	No	1	+	1	0	0	NA	NA	NA	NA	NA	NA	-	-	-	0	NA	-	0
1583	2019	N	Walking	206	Fallow deer	No	1	NA	NA	0	0	NA	NA	NA	NA	NA	NA	-	-	-	0	NA	-	0
1584	2019	M	Walking	212	Red deer	No	1	NA	NA	0	0	NA	NA	NA	NA	NA	NA	-	-	-	0	NA	-	0
1585	2019	M	Walking	212	Red deer	Ixodes ricinus	1	NA	NA	0	0	NA	NA	NA	NA	NA	NA	-	+	+	1	-	No	0
1586	2019	M	Walking	212	Red deer	No	1	+	1	0	0	NA	NA	NA	NA	NA	NA	-	-	-	0	NA	-	0
1587	2019	F	Walking	212	Red deer	No	1	NA	NA	0	0	NA	NA	NA	NA	NA	NA	-	+	-	1	+/-	Unknown	0
1588	2019	M	Walking	220	Fallow deer	No	0	NA	NA	0	0	NA	NA	NA	NA	NA	NA	-	-	-	0	NA	-	0
1589	2019	M	Walking	225	Roe deer	Ixodes ricinus	1	NA	NA	0	0	NA	NA	NA	NA	NA	NA	-	-	-	0	NA	-	0
1590	2019	M	Walking	229	Fallow deer	No	1	NA	NA	0	0	NA	NA	NA	NA	NA	NA	-	-	-	0	NA	-	0
1591	2019	M	Walking	246	Moose	No	1	-	NA	0	0	NA	NA	NA	NA	NA	NA	-	-	-	0	NA	-	0
1592	2019	M	Walking	246	Moose	No	1	NA	NA	0	0	NA	NA	NA	NA	NA	NA	-	-	-	0	NA	-	0
1593	2019	M	Walking	246	Moose	Ixodes ricinus	1	NA	NA	0	0	NA	NA	NA	NA	NA	NA	-	-	-	0	NA	-	0
1594	2019	M	Walking	246	Moose	No	1	NA	NA	0	0	NA	NA	NA	NA	NA	NA	-	-	-	0	NA	-	0
1595	2019	M	Walking	248	Red deer	No	1	NA	NA	0	0	NA	NA	NA	NA	NA	NA	-	-	-	0	NA	-	0
1596	2019	M	Walking	248	Red deer	No	1	NA	NA	0	0	NA	NA	NA	NA	NA	NA	-	-	-	0	NA	-	0
1597	2019	M	Walking	252	Red deer	Ixodes ricinus	0	NA	NA	0	0	NA	NA	NA	NA	NA	NA	-	+	-	1	-	No	0
1598	2019	M	Walking	252	Red deer	No	1	NA	NA	0	0	NA	NA	NA	NA	NA	NA	-	-	-	0	NA	-	0
1599	2019	M	Walking	252	Red deer	No	1	NA	NA	0	0	NA	NA	NA	NA	NA	NA	-	-	-	0	NA	-	0
1600	2019	M	Walking	257	Red deer	No	1	+	1	0	0	NA	NA	NA	NA	NA	NA	-	-	+	1	-	No	1
1601	2019	M	Walking	258	Red deer	Ixodes ricinus	1	NA	NA	0	0	NA	NA	NA	NA	NA	NA	-	-	-	0	NA	-	0
1602	2019	M	Walking	258	Red deer	No	1	NA	NA	0	0	NA	NA	NA	NA	NA	NA	-	-	-	0	NA	-	0
1603	2019	M	Mating	4	Wild boar	No	0	NA	NA	0	0	NA	NA	NA	NA	NA	NA	-	-	-	0	NA	-	0
1604	2019	M	Mating	4	Wild boar	No	0	NA	NA	0	0	NA	NA	NA	NA	NA	NA	-	-	-	0	NA	-	0
1605	2019	M	Mating	177	Red deer	Ixodes ricinus	1	NA	NA	0	0	NA	NA	NA	NA	NA	NA	-	-	-	0	NA	-	0
1606	2019	M	Mating	234	Fallow deer	Ixodes ricinus	1	NA	NA	0	0	NA	NA	NA	NA	NA	NA	-	-	-	0	NA	-	0
1607	2019	M	Mating	115	Roe deer	No	0	NA	NA	0	0	NA	NA	NA	NA	NA	NA	-	+	-	1	-	No	0
1608	2019	M	Mating	115	Roe deer	No	0	NA	NA	0	0	NA	NA	NA	NA	NA	NA	-	-	-	0	NA	-	0
1609	2019	M	Mating	115	Roe deer	No	1	NA	NA	0	0	NA	NA	NA	NA	NA	NA	-	-	-	0	NA	-	0
1610	2019	M	Mating	122	Fallow deer	Ixodes ricinus	1	NA	NA	0	0	NA	NA	NA	NA	NA	NA	-	-	-	0	NA	-	0
1611	2019	M	Walking	259	Red deer	No	1	NA	NA	0	0	NA	NA	NA	NA	NA	NA	-	-	-	0	NA	-	0
1612	2019	Empty	NA	NA	NA	No	1	NA	NA	0	0	NA	NA	NA	NA	NA	NA	-	-	-	0	NA	-	0
1613	2019	M	Mating	131	Roe deer	No	1	NA	NA	0	0	NA	NA	NA	NA	NA	NA	-	+	+	1	-	No	0
1614	2019	M	Mating	131	Roe deer	No	1	NA	NA	0	0	NA	NA	NA	NA	NA	NA	-	-	-	0	NA	-	0
1615	2019	M	Mating	113	Fallow deer	Ixodes ricinus	0	NA	NA	0	0	NA	NA	NA	NA	NA	NA	-	-	-	0	NA	-	0
1616	2019	M	Mating	131	Roe deer	No	1	NA	NA	0	0	NA	NA	NA	NA	NA	NA	-	-	-	0	NA	-	0
1617	2019	M	Mating	114	Roe deer	No	1	NA	NA	0	0	NA	NA	NA	NA	NA	NA	-	-	-	0	NA	-	1
1618	2019	M	Mating	178	Red deer	No	1	NA	NA	0	0	NA	NA	NA	NA	NA	NA	-	-	-	0	NA	-	0
1619	2019	M	Mating	4	Wild boar	Ixodes ricinus	1	NA	NA	0	0	NA	NA	NA	NA	NA	NA	-	-	-	0	NA	-	0
1620	2019	M	Mating	4	Wild boar	No	0	NA	NA	0	0	NA	NA	NA	NA	NA	NA	-	-	-	0	NA	-	0
1621	2019	M	Mating	4	Wild boar	No	1	NA	NA	0	0	NA	NA	NA	NA	NA	NA	-	-	-	0	NA	-	0
1622	2019	M	Mating	4	Wild boar	No	0	NA	NA	0	0	NA	NA	NA	NA	NA	NA	-	-	-	0	NA	-	0
1623	2019	M	Mating	115	Roe deer	Ixodes ricinus	1	NA	NA	0	0	NA	NA	NA	NA	NA	NA	-	-	-	0	NA	-	0
1624	2019	M	Mating	192	Moose	No	1	+	2	0	0	NA	NA	NA	NA	NA	NA	-	-	-	0	NA	-	0
1625	2019	M	Mating	214	Roe deer	No	1	NA	NA	0	0	NA	NA	NA	NA	NA	NA	-	-	-	0	NA	-	0
1626	2019	M	Mating	214	Roe deer	No	0	NA	NA	0	0	NA	NA	NA	NA	NA	NA	-	-	-	0	NA	-	0
1627	2019	M	Mating	195	Fallow deer	Ixodes ricinus	1	NA	NA	0	0	NA	NA	NA	NA	NA	NA	-	+	+	1	+	B.garinii	0
1628	2019	M	Mating	195	Fallow deer	No	1	NA	NA	0	0	NA	NA	NA	NA	NA	NA	-	-	-	0	NA	-	0
1629	2019	M	Mating	195	Fallow deer	No	1	+	1	0	0	NA	NA	NA	NA	NA	NA	-	-	-	0	NA	-	0
1630	2019	M	Mating	195	Fallow deer	No	1	NA	NA	0	0	NA	NA	NA	NA	NA	NA	-	+	-	1	-	No	0
1631	2019	M	Mating	195	Fallow deer	Ixodes ricinus	1	NA	NA	0	0	NA	NA	NA	NA	NA	NA	-	+	-	1	-	No	0
1632	2019	Empty	NA	NA	NA	No	NA	NA	NA	0	0	NA	NA	NA	NA	NA	NA	-	-	-	0	NA	-	0
1633	2019	M	Mating	118	Fallow deer	No	1	NA	NA	0	0	NA	NA	NA	NA	NA	NA	-	-	+	1	-	No	0
1634	2019	M	Mating	131	Roe deer	No	1	NA	NA	0	0	NA	NA	NA	NA	NA	NA	-	-	-	0	NA	-	0
1635	2019	M	Mating	262	Red deer	No	1	NA	NA	0	0	NA	NA	NA	NA	NA	NA	-	-	-	0	NA	-	0
1636	2019	M	Mating	262	Red deer	Ixodes ricinus	1	NA	NA	0	0	NA	NA	NA	NA	NA	NA	-	+	+	1	+	B.garinii	0
1637	2019	M	Mating	262	Red deer	No	1	NA	NA	0	0	NA	NA	NA	NA	NA	NA	-	-	-	0	NA	-	0
1638	2019	M	Mating	167	Fallow deer	No	1	NA	NA	0	0	NA	NA	NA	NA	NA	NA	-	-	-	0	NA	-	0
1639	2019	M	Mating	145	Red deer	No	1	NA	NA	0	0	NA	NA	NA	NA	NA	NA	-	-	-	0	NA	-	0
1640	2019	M	Mating	145	Red deer	Ixodes ricinus	1	NA	NA	0	0	NA	NA	NA	NA	NA	NA	-	-	+	1	-	No	0
1641	2019	M	Walking	261	Red deer	No	1	NA	NA	0	0	NA	NA	NA	NA	NA	NA	-	-	-	0	NA	-	0
1642	2019	M	Walking	261	Red deer	No	1	NA	NA	0	0	NA	NA	NA	NA	NA	NA	-	-	-	0	NA	-	0
1643	2019	M	Mating	259	Red deer	No	1	NA	NA	0	0	NA	NA	NA	NA	NA	NA	-	-	-	0	NA	-	0
1644	2019	M	Mating	259	Red deer	Ixodes ricinus	1	NA	NA	0	0	NA	NA	NA	NA	NA	NA	-	-	-	0	NA	-	0
1645	2019	M	Mating	259	Red deer	No	1	NA	NA	0	0	NA	NA	NA	NA	NA	NA	-	-	-	0	NA	-	0
1646	2019	M	Mating	259	Red deer	No	1	NA	NA	0	0	NA	NA	NA	NA	NA	NA	-	-	-	0	NA	-	0
1647	2019	M	Mating	259	Red deer	No	1	NA	NA	0	0	NA	NA	NA	NA	NA	NA	-	-	-	0	NA	-	0
1648	2019	M	Mating	259	Red deer	Ixodes ricinus	1	NA	NA	0	0	NA	NA	NA	NA	NA	NA	-	-	-	0	NA	-	0
1649	2019	M	Mating	259	Red deer	No	1	NA	NA	0	0	NA	NA	NA	NA	NA	NA	-	-	-	0	NA	-	0
1650	2019	M	Mating	259	Red deer	No	1	NA	NA	0	0	NA	NA	NA	NA	NA	NA	-	-	-	0	NA	-	0
1651	2019	M	Mating	259	Red deer	No	0	NA	NA	0	0	NA	NA	NA	NA	NA	NA	-	-	-	0	NA	-	0
1652	2019	M	Mating	231	Fallow deer	Ixodes ricinus	0	NA	NA	0	0	NA	NA	NA	NA	NA	NA	-	-	-	0	NA	-	0
1653	2019	M	Mating	231	Fallow deer	No	1	NA	NA	0	0	NA	NA	NA	NA	NA	NA	-	-	+	1	-	No	0
1654	2019	M	Mating	157	Roe deer	No	1	NA	NA	0	0	NA	NA	NA	NA	NA	NA	-	-	-	0	NA	-	0
1655	2019	M	Mating	225	Roe deer	No	0	NA	NA	0	0	NA	NA	NA	NA	NA	NA	-	-	-	0	NA	-	0
1656	2019	M	Mating	225	Roe deer	Ixodes ricinus	1	NA	NA	0	0	NA	NA	NA	NA	NA	NA	-	-	-	0	NA	-	0
1657	2019	M	Mating	261	Red deer	No	1	NA	NA	0	0	NA	NA	NA	NA	NA	NA	-	-	-	0	NA	-	0
1658	2019	M	Mating	261	Red deer	No	1	NA	NA	0	0	NA	NA	NA	NA	NA	NA	-	-	+	1	-	No	0
1659	2019	M	Mating	261	Red deer	Ixodes ricinus	1	NA	NA	0	0	NA	NA	NA	NA	NA	NA	-	-	-	0	NA	-	0
1660	2019	M	Mating	183	Red deer	Ixodes ricinus	1	NA	NA	0	0	NA	NA	NA	NA	NA	NA	-	-	-	0	NA	-	0
1661	2019	M	Mating	183	Red deer	No	0	NA	NA	0	0	NA	NA	NA	NA	NA	NA	-	-	-	0	NA	-	0
1662	2019	M	Mating	183	Red deer	No	1	NA	NA	0	0	NA	NA	NA	NA	NA	NA	-	-	-	0	NA	-	0
1663	2019	M	Mating	183	Red deer	Ixodes ricinus	0	NA	NA	0	0	NA	NA	NA	NA	NA	NA	-	-	-	0	NA	-	0
1664	2019	N	Walking	263	Fallow deer	Ixodes ricinus	1	NA	NA	0	0	NA	NA	NA	NA	NA	NA	-	-	-	0	NA	-	0
1665	2019	N	Attached	143	Fallow deer	Ixodes ricinus	1	NA	NA	0	0	NA	NA	NA	NA	NA	NA	-	-	-	0	NA	-	0
1666	2019	M	Mating	235	Fallow deer	Ixodes ricinus	1	NA	NA	0	0	NA	NA	NA	NA	NA	NA	-	+	+	1	+	B.garinii	0
1667	2019	M	Mating	202	Roe deer	Ixodes ricinus	0	NA	NA	0	0	NA	NA	NA	NA	NA	NA	-	-	-	0	NA	-	0
1668	2019	M	Walking	270	Red deer	No	0	NA	NA	0	0	NA	NA	NA	NA	NA	NA	-	-	-	0	NA	-	0
1669	2019	M	Mating or Walking	4	Wild boar	No	1	NA	NA	0	0	NA	NA	NA	NA	NA	NA	-	-	-	0	NA	-	0
1670	2019	M	Mating or Walking	4	Wild boar	No	1	NA	NA	0	0	NA	NA	NA	NA	NA	NA	-	-	-	0	NA	-	0
1671	2019	M	Mating	251	Fallow deer	No	1	NA	NA	0	0	NA	NA	NA	NA	NA	NA	-	-	-	0	NA	-	0
1672	2019	M	Mating	218	Roe deer	Ixodes ricinus	1	NA	NA	0	0	NA	NA	NA	NA	NA	NA	-	-	-	0	NA	-	0
1673	2019	M	Mating	233	Red deer	No	1	NA	NA	0	0	NA	NA	NA	NA	NA	NA	-	-	-	0	NA	-	0
1674	2019	M	Mating	233	Red deer	No	1	NA	NA	0	0	NA	NA	NA	NA	NA	NA	-	-	-	0	NA	-	0
1675	2019	M	Mating	233	Red deer	Ixodes ricinus	1	NA	NA	0	0	NA	NA	NA	NA	NA	NA	-	-	+	1	-	No	0
1676	2019	M	Mating	212	Red deer	No	1	NA	NA	0	0	NA	NA	NA	NA	NA	NA	-	+	+	1	+	B.afzelli	0
1677	2019	M	Mating	212	Red deer	No	0	NA	NA	0	0	NA	NA	NA	NA	NA	NA	-	-	-	0	NA	-	0
1678	2019	M	Mating	212	Red deer	No	1	NA	NA	0	0	NA	NA	NA	NA	NA	NA	-	-	-	0	NA	-	0
1679	2019	M	Mating	212	Red deer	Ixodes ricinus	0	NA	NA	0	0	NA	NA	NA	NA	NA	NA	-	-	-	0	NA	-	0
1680	2019	M	Mating	212	Red deer	No	1	NA	NA	0	0	NA	NA	NA	NA	NA	NA	-	-	-	0	NA	-	0
1681	2019	M	Mating	212	Red deer	No	1	NA	NA	0	0	NA	NA	NA	NA	NA	NA	-	-	-	0	NA	-	0
1682	2019	M	Mating	212	Red deer	No	1	NA	NA	0	0	NA	NA	NA	NA	NA	NA	-	-	-	0	NA	-	0
1683	2019	M	Mating	133	Red deer	Ixodes ricinus	1	NA	NA	0	0	NA	NA	NA	NA	NA	NA	-	-	-	0	NA	-	0
1684	2019	Empty	NA	NA	NA	No	1	NA	NA	0	0	NA	NA	NA	NA	NA	NA	-	-	-	0	NA	-	0
1685	2019	M	Walking	170	Moose	No	1	NA	NA	0	0	NA	NA	NA	NA	NA	NA	-	-	-	0	NA	-	0
1686	2019	M	Walking	170	Moose	No	1	NA	NA	0	0	NA	NA	NA	NA	NA	NA	-	-	-	0	NA	-	0
1687	2019	Empty	NA	NA	NA	No	1	NA	NA	0	0	NA	NA	NA	NA	NA	NA	-	-	-	0	NA	-	0
1688	2019	M	Walking	170	Moose	No	1	NA	NA	0	0	NA	NA	NA	NA	NA	NA	-	-	-	0	NA	-	0
1689	2019	M	Walking	170	Moose	Ixodes ricinus	1	-	NA	0	0	NA	NA	NA	NA	NA	NA	-	-	-	0	NA	-	0
1690	2019	M	Walking	170	Moose	No	0	NA	NA	0	0	NA	NA	NA	NA	NA	NA	-	-	-	0	NA	-	0
1691	2019	M	Mating	212	Red deer	No	1	NA	NA	0	0	NA	NA	NA	NA	NA	NA	-	-	-	0	NA	-	0
1692	2019	M	Mating	212	Red deer	No	1	NA	NA	0	0	NA	NA	NA	NA	NA	NA	-	-	-	0	NA	-	0
1693	2019	M	Mating	212	Red deer	Ixodes ricinus	1	NA	NA	0	0	NA	NA	NA	NA	NA	NA	-	-	-	0	NA	-	0
1694	2019	N	Attached	260	Fallow deer	No	0	NA	NA	0	0	NA	NA	NA	NA	NA	NA	-	-	-	0	NA	-	0
1695	2019	M	Mating	178	Red deer	No	1	NA	NA	0	0	NA	NA	NA	NA	NA	NA	-	-	-	0	NA	-	0
1696	2019	M	Mating	180	Red deer	No	1	NA	NA	0	0	NA	NA	NA	NA	NA	NA	-	-	-	0	NA	-	0
1697	2019	M	Mating	180	Red deer	Ixodes ricinus	1	NA	NA	0	1	-	-	-	-	-	No	No	-	-	0	NA	-	0
1698	2019	M	Mating	212	Red deer	No	1	NA	NA	0	0	NA	NA	NA	NA	NA	NA	-	-	-	0	NA	-	0
1699	2019	Empty	NA	NA	NA	No	NA	NA	NA	0	0	NA	NA	NA	NA	NA	NA	-	-	-	0	NA	-	0
1700	2019	M	Mating	132	Roe deer	No	0	NA	NA	0	0	NA	NA	NA	NA	NA	NA	-	-	-	0	NA	-	0
1701	2019	M	Mating	132	Roe deer	No	1	NA	NA	1	0	NA	NA	NA	NA	NA	NA	B.microti	-	-	0	NA	-	0
1702	2019	M	Mating	132	Roe deer	Ixodes ricinus	0	NA	NA	0	0	NA	NA	NA	NA	NA	NA	-	+	+	1	-	No	0
1703	2019	M	Mating	132	Roe deer	No	1	NA	NA	0	0	NA	NA	NA	NA	NA	NA	-	-	-	0	NA	-	0
1704	2019	M	Mating	132	Roe deer	No	1	-	NA	0	0	NA	NA	NA	NA	NA	NA	-	-	-	0	NA	-	0
1705	2019	M	Attached	231	Fallow deer	No	1	NA	NA	0	0	NA	NA	NA	NA	NA	NA	-	-	-	0	NA	-	0
1706	2019	F	Attached	231	Fallow deer	No	1	NA	NA	0	0	NA	NA	NA	NA	NA	NA	-	-	-	0	NA	-	0
1707	2019	M	Mating	265	Fallow deer	No	1	NA	NA	0	0	NA	NA	NA	NA	NA	NA	-	-	-	0	NA	-	0
1708	2019	M	Mating	265	Fallow deer	Ixodes ricinus	1	NA	NA	0	0	NA	NA	NA	NA	NA	NA	-	-	-	0	NA	-	0
1709	2019	M	Mating	265	Fallow deer	No	1	NA	NA	0	0	NA	NA	NA	NA	NA	NA	-	-	-	0	NA	-	0
1710	2019	F	Attached	193	Red deer	No	1	NA	NA	0	0	NA	NA	NA	NA	NA	NA	-	-	-	0	NA	-	0
1711	2019	F	Attached	193	Red deer	No	1	NA	NA	0	0	NA	NA	NA	NA	NA	NA	-	-	-	0	NA	-	0
1712	2019	M	Mating	193	Red deer	Ixodes ricinus	1	NA	NA	0	0	NA	NA	NA	NA	NA	NA	-	-	-	0	NA	-	0
1713	2019	M	Mating	193	Red deer	No	1	NA	NA	0	0	NA	NA	NA	NA	NA	NA	-	-	-	0	NA	-	0
1714	2019	M	Mating	193	Red deer	No	0	NA	NA	0	0	NA	NA	NA	NA	NA	NA	-	-	-	0	NA	-	0
1715	2019	M	Mating	193	Red deer	No	1	NA	NA	0	0	NA	NA	NA	NA	NA	NA	-	-	-	0	NA	-	0
1716	2019	M	Mating	147	Roe deer	Ixodes ricinus	0	NA	NA	0	0	NA	NA	NA	NA	NA	NA	-	-	-	0	NA	-	0
1717	2019	M	Mating	147	Roe deer	No	0	NA	NA	1	0	NA	NA	NA	NA	NA	NA	B.microti	-	-	0	NA	-	0
1718	2019	M	Mating	215	Red deer	No	0	NA	NA	0	0	NA	NA	NA	NA	NA	NA	-	-	-	0	NA	-	0
1719	2019	M	Mating	215	Red deer	No	1	NA	NA	0	0	NA	NA	NA	NA	NA	NA	-	-	+	1	-	No	0
1720	2019	N	Attached	201	Fallow deer	Ixodes ricinus	1	NA	NA	0	0	NA	NA	NA	NA	NA	NA	-	-	-	0	NA	-	0
1721	2019	N	Attached	201	Fallow deer	No	0	NA	NA	0	0	NA	NA	NA	NA	NA	NA	-	-	-	0	NA	-	0
1722	2019	M	Mating	201	Fallow deer	No	1	NA	NA	0	0	NA	NA	NA	NA	NA	NA	-	-	-	0	NA	-	0
1723	2019	M	Mating	179	Fallow deer	No	1	-	NA	0	1	-	+	-	-	+	No	B.venatorum	-	-	0	NA	-	0
1724	2019	F	Attached	179	Fallow deer	No	1	NA	NA	0	0	NA	NA	NA	NA	NA	NA	-	-	-	0	NA	-	0
1725	2019	M	Mating	194	Red deer	Ixodes ricinus	1	NA	NA	0	0	NA	NA	NA	NA	NA	NA	-	-	-	0	NA	-	0
1726	2019	M	Mating	194	Red deer	No	0	NA	NA	0	0	NA	NA	NA	NA	NA	NA	-	-	-	0	NA	-	0
1727	2019	M	Mating	194	Red deer	No	1	NA	NA	0	0	NA	NA	NA	NA	NA	NA	-	-	-	0	NA	-	0
1728	2019	M	Mating	138	Fallow deer	No	1	NA	NA	0	0	NA	NA	NA	NA	NA	NA	-	-	-	0	NA	-	0
1729	2019	M	Walking	195	Fallow deer	Ixodes ricinus	0	NA	NA	0	0	NA	NA	NA	NA	NA	NA	-	-	-	0	NA	-	0
1730	2019	M	Walking	195	Fallow deer	No	0	NA	NA	0	0	NA	NA	NA	NA	NA	NA	-	-	-	0	NA	-	0
1731	2019	M	Walking	195	Fallow deer	No	1	NA	NA	0	0	NA	NA	NA	NA	NA	NA	-	-	-	0	NA	-	0
1732	2019	M	Mating	169	Fallow deer	No	1	NA	NA	0	0	NA	NA	NA	NA	NA	NA	-	-	-	0	NA	-	0
1733	2019	M	Mating	169	Fallow deer	Ixodes ricinus	1	+	1	0	0	NA	NA	NA	NA	NA	NA	-	-	-	0	NA	-	0
1734	2019	M	Mating or Attached	226	Red deer	No	0	NA	NA	0	0	NA	NA	NA	NA	NA	NA	-	-	-	0	NA	-	0
1735	2019	M	Mating or Attached	226	Red deer	No	1	NA	NA	0	0	NA	NA	NA	NA	NA	NA	-	-	-	0	NA	-	0
1736	2019	M	Mating or Attached	226	Red deer	No	1	NA	NA	0	0	NA	NA	NA	NA	NA	NA	-	-	-	0	NA	-	0
1737	2019	M	Mating or Attached	226	Red deer	Ixodes ricinus	1	NA	NA	0	0	NA	NA	NA	NA	NA	NA	-	-	-	0	NA	-	0
1738	2019	M	Mating	219	Fallow deer	No	1	NA	NA	0	0	NA	NA	NA	NA	NA	NA	-	-	-	0	NA	-	0
1739	2019	M	Mating	270	Red deer	No	1	NA	NA	0	0	NA	NA	NA	NA	NA	NA	-	-	-	0	NA	-	0
1740	2019	F	Attached	270	Red deer	No	1	NA	NA	0	0	NA	NA	NA	NA	NA	NA	-	-	-	0	NA	-	0
1741	2019	F	Attached	270	Red deer	Ixodes ricinus	1	NA	NA	0	0	NA	NA	NA	NA	NA	NA	-	-	-	0	NA	-	0
1742	2019	M	Mating	270	Red deer	No	1	NA	NA	0	0	NA	NA	NA	NA	NA	NA	-	-	-	0	NA	-	0
1743	2019	M	Mating	270	Red deer	No	1	NA	NA	1	0	NA	NA	NA	NA	NA	NA	B.microti	-	-	0	NA	-	0
1744	2019	M	Mating	270	Red deer	No	1	NA	NA	0	0	NA	NA	NA	NA	NA	NA	-	-	-	0	NA	-	0
1745	2019	M	Mating	270	Red deer	Ixodes ricinus	1	NA	NA	0	0	NA	NA	NA	NA	NA	NA	-	-	-	0	NA	-	0
1746	2019	M	Mating	270	Red deer	No	1	NA	NA	0	0	NA	NA	NA	NA	NA	NA	-	-	-	0	NA	-	0
1747	2019	M	Mating	200	Fallow deer	No	1	NA	NA	0	0	NA	NA	NA	NA	NA	NA	-	-	-	0	NA	-	0
1748	2019	N	Attached	200	Fallow deer	No	1	NA	NA	0	0	NA	NA	NA	NA	NA	NA	-	-	-	0	NA	-	0
1749	2019	N	Attached	200	Fallow deer	Ixodes ricinus	1	NA	NA	0	0	NA	NA	NA	NA	NA	NA	-	-	-	0	NA	-	0
1750	2019	F	Attached	232	Fallow deer	No	1	NA	NA	0	0	NA	NA	NA	NA	NA	NA	-	+	-	1	+	B.burgdorferi ss	0
1751	2019	M	Mating	191	Roe deer	No	1	NA	NA	0	0	NA	NA	NA	NA	NA	NA	-	-	-	0	NA	-	0
1752	2019	M	Mating	191	Roe deer	No	1	-	NA	0	0	NA	NA	NA	NA	NA	NA	-	-	-	0	NA	-	0
1753	2019	M	Mating	204	Fallow deer	Ixodes ricinus	1	NA	NA	0	0	NA	NA	NA	NA	NA	NA	-	-	+	1	-	No	0
1754	2019	M	Mating	166	Roe deer	No	1	NA	NA	0	0	NA	NA	NA	NA	NA	NA	-	+	-	1	+	B.afzelli	0
1755	2019	M	Mating	142	Red deer	No	1	NA	NA	0	1	-	-	-	-	-	No	No	+	+	1	+	B.afzelli	0
1756	2019	M	Mating	142	Red deer	No	0	NA	NA	0	0	NA	NA	NA	NA	NA	NA	-	-	-	0	NA	-	0
1757	2019	M	Mating	142	Red deer	Ixodes ricinus	0	NA	NA	0	0	NA	NA	NA	NA	NA	NA	-	-	-	0	NA	-	0
1758	2019	M	Mating	142	Red deer	No	1	NA	NA	0	0	NA	NA	NA	NA	NA	NA	-	-	-	0	NA	-	0
1759	2019	M	Mating	4	Wild boar	No	0	NA	NA	0	0	NA	NA	NA	NA	NA	NA	-	-	-	0	NA	-	0
1760	2019	M	Mating	258	Red deer	No	0	NA	NA	0	0	NA	NA	NA	NA	NA	NA	-	-	-	0	NA	-	0
1761	2019	M	Mating	258	Red deer	Ixodes ricinus	1	+	1	0	0	NA	NA	NA	NA	NA	NA	-	-	-	0	NA	-	0
1762	2019	M	Mating	258	Red deer	No	1	NA	NA	0	0	NA	NA	NA	NA	NA	NA	-	-	-	0	NA	-	0
1763	2019	M	Mating	258	Red deer	No	1	NA	NA	0	0	NA	NA	NA	NA	NA	NA	-	-	-	0	NA	-	0
1764	2019	M	Mating	258	Red deer	No	1	NA	NA	0	0	NA	NA	NA	NA	NA	NA	-	-	-	0	NA	-	0
1765	2019	M	Mating	258	Red deer	Ixodes ricinus	1	NA	NA	0	0	NA	NA	NA	NA	NA	NA	-	-	-	0	NA	-	0
1766	2019	M	Mating	258	Red deer	No	1	NA	NA	0	0	NA	NA	NA	NA	NA	NA	-	-	-	0	NA	-	0
1767	2019	M	Mating	258	Red deer	No	1	NA	NA	0	0	NA	NA	NA	NA	NA	NA	-	-	+	1	-	No	0
1768	2019	M	Mating	258	Red deer	No	1	NA	NA	0	0	NA	NA	NA	NA	NA	NA	-	+	+	1	+	B.afzelli	0
1769	2019	M	Mating	258	Red deer	Ixodes ricinus	1	NA	NA	0	1	-	+	-	-	-	Yes	Unknown	-	-	0	NA	-	0
1770	2019	M	Mating	258	Red deer	No	1	NA	NA	0	0	NA	NA	NA	NA	NA	NA	-	-	-	0	NA	-	0
1771	2019	M	Walking	271	Red deer	No	0	NA	NA	0	0	NA	NA	NA	NA	NA	NA	-	-	-	0	NA	-	0
1772	2019	N	Attached	217	Fallow deer	No	0	NA	NA	0	0	NA	NA	NA	NA	NA	NA	-	-	-	0	NA	-	0
1773	2019	M	Walking	272	Red deer	Ixodes ricinus	1	NA	NA	0	0	NA	NA	NA	NA	NA	NA	-	-	-	0	NA	-	0
1774	2019	M	Mating	154	Fallow deer	No	0	NA	NA	1	0	NA	NA	NA	NA	NA	NA	B.microti	+	+	1	+	B.afzelli	0
1775	2019	F	Attached	154	Fallow deer	No	1	NA	NA	0	0	NA	NA	NA	NA	NA	NA	-	-	-	0	NA	-	0
1776	2019	M	Mating	137	Roe deer	No	1	NA	NA	0	0	NA	NA	NA	NA	NA	NA	-	-	-	0	NA	-	0
1777	2019	M	Mating	271	Red deer	Ixodes ricinus	1	NA	NA	0	0	NA	NA	NA	NA	NA	NA	-	-	-	0	NA	-	0
1778	2019	F	Attached	252	Red deer	No	1	NA	NA	0	0	NA	NA	NA	NA	NA	NA	-	-	-	0	NA	-	0
1779	2019	M	Mating	252	Red deer	No	1	NA	NA	0	0	NA	NA	NA	NA	NA	NA	-	-	-	0	NA	-	0
1780	2019	M	Mating	252	Red deer	No	1	NA	NA	0	0	NA	NA	NA	NA	NA	NA	-	-	-	0	NA	-	0
1781	2019	M	Mating	252	Red deer	Ixodes ricinus	1	NA	NA	0	0	NA	NA	NA	NA	NA	NA	-	-	-	0	NA	-	0
1782	2019	M	Mating	252	Red deer	No	1	NA	NA	0	0	NA	NA	NA	NA	NA	NA	-	-	-	0	NA	-	0
1783	2019	M	Mating	252	Red deer	No	1	NA	NA	0	0	NA	NA	NA	NA	NA	NA	-	-	-	0	NA	-	0
1784	2019	M	Mating	252	Red deer	No	0	NA	NA	0	0	NA	NA	NA	NA	NA	NA	-	-	-	0	NA	-	0
1785	2019	M	Mating	252	Red deer	Ixodes ricinus	1	NA	NA	0	0	NA	NA	NA	NA	NA	NA	-	-	-	0	NA	-	0
1786	2019	M	Mating	252	Red deer	No	1	+/-	NA	0	0	NA	NA	NA	NA	NA	NA	-	-	-	0	NA	-	0
1787	2019	M	Mating	252	Red deer	No	1	NA	NA	0	0	NA	NA	NA	NA	NA	NA	-	-	-	0	NA	-	0
1788	2019	M	Mating	144	Fallow deer	No	1	NA	NA	0	0	NA	NA	NA	NA	NA	NA	-	-	-	0	NA	-	0
1789	2019	M	Mating	144	Fallow deer	Ixodes ricinus	1	NA	NA	0	0	NA	NA	NA	NA	NA	NA	-	-	-	0	NA	-	0
1790	2019	M	Mating	144	Fallow deer	No	1	NA	NA	0	0	NA	NA	NA	NA	NA	NA	-	-	-	0	NA	-	0
1791	2019	M	Mating	144	Fallow deer	No	1	NA	NA	0	0	NA	NA	NA	NA	NA	NA	-	-	-	0	NA	-	0
1792	2019	M	Mating	144	Fallow deer	No	1	NA	NA	0	0	NA	NA	NA	NA	NA	NA	-	-	-	0	NA	-	0
1793	2019	M	Mating	144	Fallow deer	Ixodes ricinus	1	NA	NA	0	0	NA	NA	NA	NA	NA	NA	-	-	-	0	NA	-	0
1794	2019	M	Mating	144	Fallow deer	No	1	NA	NA	0	0	NA	NA	NA	NA	NA	NA	-	-	-	0	NA	-	0
1795	2019	M	Mating	229	Fallow deer	No	1	NA	NA	0	0	NA	NA	NA	NA	NA	NA	-	-	-	0	NA	-	0
1796	2019	F	Attached	158	Fallow deer	No	1	NA	NA	0	0	NA	NA	NA	NA	NA	NA	-	-	-	0	NA	-	0
1797	2019	F	Attached	158	Fallow deer	Ixodes ricinus	1	NA	NA	1	0	NA	NA	NA	NA	NA	NA	B.microti	+	+	1	-	No	0
1798	2019	F	Attached	158	Fallow deer	No	1	NA	NA	0	0	NA	NA	NA	NA	NA	NA	-	-	-	0	NA	-	0
1799	2019	M	Mating	205	Roe deer	No	1	NA	NA	0	0	NA	NA	NA	NA	NA	NA	-	-	-	0	NA	-	0
1800	2019	M	Mating	205	Roe deer	No	1	NA	NA	0	0	NA	NA	NA	NA	NA	NA	-	-	-	0	NA	-	0
1801	2019	N	Attached	140	Fallow deer	Ixodes ricinus	1	NA	NA	0	0	NA	NA	NA	NA	NA	NA	-	-	-	0	NA	-	0
1802	2019	M	Mating	213	Roe deer	No	1	NA	NA	0	0	NA	NA	NA	NA	NA	NA	-	-	-	0	NA	-	0
1803	2019	M	Mating	144	Fallow deer	No	1	-	NA	0	0	NA	NA	NA	NA	NA	NA	-	-	-	0	NA	-	0
1804	2019	M	Mating	144	Fallow deer	No	1	NA	NA	1	0	NA	NA	NA	NA	NA	NA	B.microti	-	-	0	NA	-	0
1805	2019	M	Mating	144	Fallow deer	Ixodes ricinus	1	NA	NA	0	0	NA	NA	NA	NA	NA	NA	-	-	-	0	NA	-	0
1806	2019	M	Mating	144	Fallow deer	No	1	NA	NA	0	0	NA	NA	NA	NA	NA	NA	-	-	-	0	NA	-	0
1807	2019	M	Mating	144	Fallow deer	No	1	NA	NA	0	0	NA	NA	NA	NA	NA	NA	-	-	-	0	NA	-	0
1808	2019	M	Mating	144	Fallow deer	Ixodes ricinus	1	NA	NA	0	0	NA	NA	NA	NA	NA	NA	-	-	-	0	NA	-	0
1809	2019	M	Mating	144	Fallow deer	No	1	NA	NA	0	0	NA	NA	NA	NA	NA	NA	-	-	-	0	NA	-	0
1810	2019	F	Attached	144	Fallow deer	No	1	NA	NA	0	0	NA	NA	NA	NA	NA	NA	-	-	-	0	NA	-	0
1811	2019	M	Mating	183	Red deer	Ixodes ricinus	1	NA	NA	1	0	NA	NA	NA	NA	NA	NA	B.microti	-	-	0	NA	-	0
1812	2019	N	Attached	143	Fallow deer	No	0	NA	NA	0	0	NA	NA	NA	NA	NA	NA	-	+	+	1	+	B.afzelli	0
1813	2019	N	Attached	143	Fallow deer	No	1	NA	NA	0	0	NA	NA	NA	NA	NA	NA	-	-	-	0	NA	-	0
1814	2019	N	Attached	264	Fallow deer	Ixodes ricinus	1	NA	NA	0	0	NA	NA	NA	NA	NA	NA	-	+	+	1	+	B.valaisiana	0
1815	2019	F	Attached	270	Red deer	No	1	NA	NA	0	0	NA	NA	NA	NA	NA	NA	-	-	-	0	NA	-	0
1816	2019	N	Attached	273	Fallow deer	No	0	NA	NA	0	0	NA	NA	NA	NA	NA	NA	-	-	-	0	NA	-	0
1817	2019	F	Attached	204	Fallow deer	Ixodes ricinus	1	NA	NA	1	0	NA	NA	NA	NA	NA	NA	B.microti	-	+	1	-	No	0
1818	2019	N	Attached	168	Fallow deer	No	0	NA	NA	0	0	NA	NA	NA	NA	NA	NA	-	-	-	0	NA	-	0
1819	2019	F	Attached	203	Fallow deer	No	1	NA	NA	0	0	NA	NA	NA	NA	NA	NA	-	-	-	0	NA	-	0
1820	2019	F	Attached	203	Fallow deer	Ixodes ricinus	1	NA	NA	0	1	-	+	-	-	-	Yes	Unknown	-	-	0	NA	-	0
1821	2019	L	Attached	169	Fallow deer	No	1	NA	NA	0	0	NA	NA	NA	NA	NA	NA	-	+	+	1	+	B.afzelli	0
1822	2019	N	Attached	169	Fallow deer	No	1	NA	NA	0	0	NA	NA	NA	NA	NA	NA	-	-	-	0	NA	-	0
1823	2019	N	Attached	169	Fallow deer	Ixodes ricinus	1	NA	NA	0	0	NA	NA	NA	NA	NA	NA	-	-	-	0	NA	-	0
1824	2019	N	Attached	169	Fallow deer	No	1	NA	NA	0	0	NA	NA	NA	NA	NA	NA	-	-	-	0	NA	-	0
1825	2019	N	Attached	169	Fallow deer	No	1	NA	NA	0	0	NA	NA	NA	NA	NA	NA	-	-	-	0	NA	-	0
1826	2019	N	Attached	169	Fallow deer	Ixodes ricinus	0	NA	NA	0	0	NA	NA	NA	NA	NA	NA	-	-	-	0	NA	-	0
1827	2019	F	Walking	212	Red deer	No	1	NA	NA	0	0	NA	NA	NA	NA	NA	NA	-	+	+	1	+	B.afzelli	0
1828	2019	F	Attached	265	Fallow deer	No	1	NA	NA	0	0	NA	NA	NA	NA	NA	NA	-	-	-	0	NA	-	0
1829	2019	N	Attached	210	Fallow deer	Ixodes ricinus	1	NA	NA	0	0	NA	NA	NA	NA	NA	NA	-	-	-	0	NA	-	0
1830	2019	N	Attached	210	Fallow deer	No	1	NA	NA	0	0	NA	NA	NA	NA	NA	NA	-	-	-	0	NA	-	0
1831	2019	L	Attached	210	Fallow deer	No	1	NA	NA	0	0	NA	NA	NA	NA	NA	NA	-	-	-	0	NA	-	0
1832	2019	F	Attached	111	Fallow deer	Ixodes ricinus	1	NA	NA	0	0	NA	NA	NA	NA	NA	NA	-	-	-	0	NA	-	0
1833	2019	F	Attached	108	Fallow deer	No	1	NA	NA	0	0	NA	NA	NA	NA	NA	NA	-	-	-	0	NA	-	0
1834	2019	F	Attached	108	Fallow deer	No	0	NA	NA	0	0	NA	NA	NA	NA	NA	NA	-	-	-	0	NA	-	0
1835	2019	F	Attached	107	Fallow deer	Ixodes ricinus	1	NA	NA	0	0	NA	NA	NA	NA	NA	NA	-	-	-	0	NA	-	0
1836	2019	F	Attached	112	Roe deer	No	1	NA	NA	0	0	NA	NA	NA	NA	NA	NA	-	-	-	0	NA	-	0
1837	2019	F	Attached	105	Roe deer	No	1	NA	NA	0	0	NA	NA	NA	NA	NA	NA	-	-	-	0	NA	-	0
1838	2019	F	Attached	293	Fallow deer	Ixodes ricinus	1	NA	NA	0	0	NA	NA	NA	NA	NA	NA	-	-	-	0	NA	-	0
1839	2019	N	Attached	295	Fallow deer	No	0	NA	NA	0	0	NA	NA	NA	NA	NA	NA	-	-	-	0	NA	-	0
1840	2019	N	Attached	295	Fallow deer	No	0	NA	NA	0	0	NA	NA	NA	NA	NA	NA	-	-	-	0	NA	-	0
1841	2019	N	Attached	295	Fallow deer	Ixodes ricinus	1	NA	NA	0	0	NA	NA	NA	NA	NA	NA	-	-	-	0	NA	-	0
1842	2019	L	Attached	105	Roe deer	No	0	NA	NA	0	0	NA	NA	NA	NA	NA	NA	-	-	-	0	NA	-	0
1843	2019	N	Attached	128	Fallow deer	No	0	NA	NA	0	0	NA	NA	NA	NA	NA	NA	-	-	-	0	NA	-	0
1844	2019	N	Attached	128	Fallow deer	Ixodes ricinus	0	NA	NA	0	0	NA	NA	NA	NA	NA	NA	-	-	-	0	NA	-	0
1845	2019	N	Attached	128	Fallow deer	No	0	NA	NA	0	0	NA	NA	NA	NA	NA	NA	-	-	-	0	NA	-	0
1846	2019	N	Attached	128	Fallow deer	No	1	NA	NA	0	0	NA	NA	NA	NA	NA	NA	-	-	-	0	NA	-	0
1847	2019	N	Attached	128	Fallow deer	Ixodes ricinus	0	NA	NA	0	1	-	-	+	-	-	No	B.capreoli	-	-	0	NA	-	0
1848	2019	N	Attached	128	Fallow deer	No	1	NA	NA	0	0	NA	NA	NA	NA	NA	NA	-	-	-	0	NA	-	0
1849	2019	N	Attached	128	Fallow deer	No	1	NA	NA	0	0	NA	NA	NA	NA	NA	NA	-	-	-	0	NA	-	0
1850	2019	N	Attached	128	Fallow deer	Ixodes ricinus	1	NA	NA	1	0	NA	NA	NA	NA	NA	NA	B.microti	-	-	0	NA	-	0
1851	2019	N	Attached	128	Fallow deer	No	1	NA	NA	0	0	NA	NA	NA	NA	NA	NA	-	-	-	0	NA	-	0
1852	2019	N	Attached	128	Fallow deer	No	0	NA	NA	0	0	NA	NA	NA	NA	NA	NA	-	-	-	0	NA	-	0
1853	2019	N	Attached	128	Fallow deer	Ixodes ricinus	1	NA	NA	0	0	NA	NA	NA	NA	NA	NA	-	-	-	0	NA	-	0
1854	2019	N	Attached	128	Fallow deer	No	0	NA	NA	0	1	-	+	-	-	+	No	B.venatorum	-	-	0	NA	-	0
1855	2019	N	Attached	128	Fallow deer	No	1	NA	NA	0	0	NA	NA	NA	NA	NA	NA	-	-	-	0	NA	-	0
1856	2019	N	Attached	128	Fallow deer	Ixodes ricinus	1	NA	NA	0	0	NA	NA	NA	NA	NA	NA	-	+	+	1	-	No	0
1857	2019	N	Attached	128	Fallow deer	No	0	NA	NA	0	0	NA	NA	NA	NA	NA	NA	-	-	-	0	NA	-	0
1858	2019	N	Attached	128	Fallow deer	No	0	NA	NA	0	0	NA	NA	NA	NA	NA	NA	-	-	-	0	NA	-	0
1859	2019	N	Attached	128	Fallow deer	Ixodes ricinus	0	NA	NA	0	0	NA	NA	NA	NA	NA	NA	-	-	-	0	NA	-	0
1860	2019	N	Attached	128	Fallow deer	No	1	NA	NA	0	0	NA	NA	NA	NA	NA	NA	-	-	-	0	NA	-	0
1861	2019	N	Attached	128	Fallow deer	No	0	NA	NA	0	0	NA	NA	NA	NA	NA	NA	-	-	-	0	NA	-	0
1862	2019	N	Attached	128	Fallow deer	Ixodes ricinus	0	NA	NA	0	0	NA	NA	NA	NA	NA	NA	-	-	-	0	NA	-	0
1863	2019	N	Attached	128	Fallow deer	No	0	NA	NA	0	0	NA	NA	NA	NA	NA	NA	-	-	-	0	NA	-	0
1864	2019	N	Attached	128	Fallow deer	No	1	NA	NA	0	0	NA	NA	NA	NA	NA	NA	-	-	-	0	NA	-	0
1865	2019	N	Attached	128	Fallow deer	Ixodes ricinus	1	NA	NA	0	0	NA	NA	NA	NA	NA	NA	-	-	-	0	NA	-	0
1866	2019	N	Attached	128	Fallow deer	No	1	NA	NA	0	0	NA	NA	NA	NA	NA	NA	-	-	-	0	NA	-	0
1867	2019	N	Attached	128	Fallow deer	No	0	NA	NA	0	0	NA	NA	NA	NA	NA	NA	-	-	-	0	NA	-	0
1868	2019	N	Attached	128	Fallow deer	Ixodes ricinus	1	NA	NA	0	0	NA	NA	NA	NA	NA	NA	-	-	-	0	NA	-	1
1869	2019	N	Attached	128	Fallow deer	No	1	NA	NA	0	0	NA	NA	NA	NA	NA	NA	-	-	-	0	NA	-	0
1870	2019	N	Attached	128	Fallow deer	No	0	NA	NA	0	0	NA	NA	NA	NA	NA	NA	-	-	-	0	NA	-	0
1871	2019	N	Attached	128	Fallow deer	Ixodes ricinus	0	NA	NA	0	0	NA	NA	NA	NA	NA	NA	-	-	-	0	NA	-	0
1872	2019	N	Attached	108	Fallow deer	No	0	NA	NA	0	0	NA	NA	NA	NA	NA	NA	-	-	-	0	NA	-	0
1873	2019	N	Attached	108	Fallow deer	No	0	NA	NA	0	0	NA	NA	NA	NA	NA	NA	-	+	+	1	+	B.afzelli	0
1874	2019	N	Attached	108	Fallow deer	Ixodes ricinus	0	NA	NA	0	0	NA	NA	NA	NA	NA	NA	-	-	-	0	NA	-	0
1875	2019	N	Attached	131	Roe deer	No	0	NA	NA	0	0	NA	NA	NA	NA	NA	NA	-	-	-	0	NA	-	0
1876	2019	N	Attached	131	Roe deer	No	0	NA	NA	0	0	NA	NA	NA	NA	NA	NA	-	-	-	0	NA	-	0
1877	2019	N	Attached	131	Roe deer	Ixodes ricinus	0	NA	NA	0	0	NA	NA	NA	NA	NA	NA	-	-	-	0	NA	-	0
1878	2019	N	Attached	112	Roe deer	No	1	NA	NA	0	0	NA	NA	NA	NA	NA	NA	-	-	-	0	NA	-	0
1879	2019	N	Attached	106	Roe deer	No	0	NA	NA	0	0	NA	NA	NA	NA	NA	NA	-	-	-	0	NA	-	0
1880	2019	N	Attached	106	Roe deer	Ixodes ricinus	1	NA	NA	0	0	NA	NA	NA	NA	NA	NA	-	-	-	0	NA	-	0
1881	2019	N	Attached	106	Roe deer	No	1	NA	NA	0	0	NA	NA	NA	NA	NA	NA	-	+	+	1	+	B.afzelli	0
1882	2019	N	Attached	106	Roe deer	No	0	NA	NA	0	0	NA	NA	NA	NA	NA	NA	-	-	-	0	NA	-	0
1883	2019	M	Attached	106	Roe deer	No	1	NA	NA	0	0	NA	NA	NA	NA	NA	NA	-	-	-	0	NA	-	0
1884	2019	M	Attached	106	Roe deer	No	1	NA	NA	0	0	NA	NA	NA	NA	NA	NA	-	-	-	0	NA	-	0
1885	2019	N	Attached	112	Roe deer	Ixodes ricinus	1	NA	NA	0	0	NA	NA	NA	NA	NA	NA	-	-	-	0	NA	-	0
1886	2019	N	Attached	113	Fallow deer	No	1	NA	NA	0	0	NA	NA	NA	NA	NA	NA	-	-	-	0	NA	-	0
1887	2019	L	Attached	113	Fallow deer	No	1	NA	NA	0	0	NA	NA	NA	NA	NA	NA	-	-	-	0	NA	-	0
1888	2019	L	Attached	113	Fallow deer	Ixodes ricinus	1	NA	NA	0	0	NA	NA	NA	NA	NA	NA	-	-	-	0	NA	-	0
1889	2019	L	Attached	113	Fallow deer	No	1	NA	NA	0	0	NA	NA	NA	NA	NA	NA	-	-	-	0	NA	-	0
1890	2019	N	Attached	113	Fallow deer	No	1	NA	NA	0	0	NA	NA	NA	NA	NA	NA	-	-	-	0	NA	-	0
1891	2019	N	Attached	113	Fallow deer	Ixodes ricinus	1	NA	NA	0	0	NA	NA	NA	NA	NA	NA	-	-	-	0	NA	-	0
1892	2019	N	Attached	113	Fallow deer	No	0	NA	NA	0	0	NA	NA	NA	NA	NA	NA	-	-	-	0	NA	-	0
1893	2019	N	Attached	113	Fallow deer	No	0	NA	NA	1	0	NA	NA	NA	NA	NA	NA	B.microti	-	-	0	NA	-	0
1894	2019	N	Attached	113	Fallow deer	Ixodes ricinus	0	NA	NA	0	0	NA	NA	NA	NA	NA	NA	-	-	-	0	NA	-	1
1895	2019	N	Attached	113	Fallow deer	No	1	NA	NA	0	0	NA	NA	NA	NA	NA	NA	-	-	-	0	NA	-	0
1896	2019	N	Attached	113	Fallow deer	No	1	NA	NA	0	0	NA	NA	NA	NA	NA	NA	-	-	-	0	NA	-	0
1897	2019	N	Attached	113	Fallow deer	Ixodes ricinus	1	NA	NA	0	0	NA	NA	NA	NA	NA	NA	-	-	-	0	NA	-	0
1898	2019	N	Attached	113	Fallow deer	No	1	NA	NA	0	1	-	-	-	-	-	No	No	-	-	0	NA	-	0
1899	2019	N	Attached	113	Fallow deer	No	1	NA	NA	0	0	NA	NA	NA	NA	NA	NA	-	-	-	0	NA	-	0
1900	2019	N	Attached	113	Fallow deer	Ixodes ricinus	1	NA	NA	1	0	NA	NA	NA	NA	NA	NA	B.microti	-	-	0	NA	-	0
1901	2019	N	Attached	113	Fallow deer	No	1	NA	NA	0	0	NA	NA	NA	NA	NA	NA	-	-	-	0	NA	-	0
1902	2019	N	Attached	113	Fallow deer	No	1	NA	NA	0	0	NA	NA	NA	NA	NA	NA	-	-	-	0	NA	-	0
1903	2019	N	Attached	113	Fallow deer	Ixodes ricinus	1	NA	NA	0	0	NA	NA	NA	NA	NA	NA	-	-	-	0	NA	-	0
1904	2019	N	Attached	113	Fallow deer	No	1	NA	NA	0	0	NA	NA	NA	NA	NA	NA	-	-	-	0	NA	-	0
1905	2019	N	Attached	113	Fallow deer	No	1	NA	NA	0	0	NA	NA	NA	NA	NA	NA	-	-	-	0	NA	-	0
1906	2019	N	Attached	113	Fallow deer	Ixodes ricinus	1	NA	NA	0	0	NA	NA	NA	NA	NA	NA	-	+	+	1	+	B.afzelli	0
1907	2019	N	Attached	113	Fallow deer	No	1	NA	NA	0	0	NA	NA	NA	NA	NA	NA	-	-	-	0	NA	-	0
1908	2019	N	Attached	113	Fallow deer	No	1	NA	NA	0	0	NA	NA	NA	NA	NA	NA	-	+	+	1	-	No	0
1909	2019	N	Attached	113	Fallow deer	Ixodes ricinus	1	NA	NA	0	0	NA	NA	NA	NA	NA	NA	-	-	-	0	NA	-	0
1910	2019	N	Attached	113	Fallow deer	No	1	NA	NA	0	0	NA	NA	NA	NA	NA	NA	-	-	-	0	NA	-	0
1911	2019	L	Attached	113	Fallow deer	No	1	NA	NA	0	0	NA	NA	NA	NA	NA	NA	-	-	-	0	NA	-	0
1912	2019	N	Attached	113	Fallow deer	Ixodes ricinus	1	NA	NA	0	0	NA	NA	NA	NA	NA	NA	-	-	-	0	NA	-	0
1913	2019	N	Attached	113	Fallow deer	No	1	NA	NA	0	0	NA	NA	NA	NA	NA	NA	-	-	-	0	NA	-	0
1914	2019	F	Attached	167	Fallow deer	No	1	NA	NA	0	0	NA	NA	NA	NA	NA	NA	-	-	-	0	NA	-	0
1915	2019	M	Mating	256	Wild boar	Ixodes ricinus	1	-	NA	0	0	NA	NA	NA	NA	NA	NA	-	-	-	0	NA	-	0
1916	2019	M	Attached	133	Red deer	No	1	NA	NA	0	0	NA	NA	NA	NA	NA	NA	-	-	-	0	NA	-	0
1917	2019	N	Attached	128	Fallow deer	No	1	NA	NA	0	0	NA	NA	NA	NA	NA	NA	-	-	-	0	NA	-	0
1918	2019	N	Attached	128	Fallow deer	Ixodes ricinus	1	NA	NA	0	0	NA	NA	NA	NA	NA	NA	-	-	-	0	NA	-	0
1919	2019	L	Attached	128	Fallow deer	No	1	NA	NA	0	0	NA	NA	NA	NA	NA	NA	-	-	-	0	NA	-	0
1920	2019	N	Attached	128	Fallow deer	No	1	NA	NA	0	0	NA	NA	NA	NA	NA	NA	-	-	-	0	NA	-	0
1921	2019	F	Attached	122	Fallow deer	Ixodes ricinus	0	NA	NA	0	0	NA	NA	NA	NA	NA	NA	-	-	-	0	NA	-	0
1922	2019	N	Attached	141	Fallow deer	No	1	NA	NA	0	0	NA	NA	NA	NA	NA	NA	-	-	-	0	NA	-	0
1923	2019	M	Walking	286	Moose	No	1	-	NA	0	0	NA	NA	NA	NA	NA	NA	-	-	-	0	NA	-	0
1924	2019	M	Attached	308	Red deer	Ixodes ricinus	1	NA	NA	0	0	NA	NA	NA	NA	NA	NA	-	-	-	0	NA	-	0
1925	2019	M	Mating	287	Moose	No	1	-	NA	0	0	NA	NA	NA	NA	NA	NA	-	-	-	0	NA	-	0
1926	2019	M	Mating	309	Red deer	No	0	NA	NA	0	0	NA	NA	NA	NA	NA	NA	-	-	-	0	NA	-	0
1927	2019	M	Mating	287	Moose	Ixodes ricinus	1	NA	NA	0	0	NA	NA	NA	NA	NA	NA	-	-	-	0	NA	-	0
1928	2019	M	Walking	280	Red deer	No	1	NA	NA	0	0	NA	NA	NA	NA	NA	NA	-	-	-	0	NA	-	0
1929	2019	M	Mating	280	Red deer	No	0	NA	NA	0	0	NA	NA	NA	NA	NA	NA	-	-	-	0	NA	-	0
1930	2019	M	Mating	321	Red deer	Ixodes ricinus	1	NA	NA	0	0	NA	NA	NA	NA	NA	NA	-	-	-	0	NA	-	0
1931	2019	M	Mating	280	Red deer	No	1	NA	NA	0	0	NA	NA	NA	NA	NA	NA	-	-	-	0	NA	-	0
1932	2019	M	Mating	276	Red deer	No	1	NA	NA	0	0	NA	NA	NA	NA	NA	NA	-	-	-	0	NA	-	0
1933	2019	M	Walking	307	Red deer	Ixodes ricinus	1	NA	NA	0	0	NA	NA	NA	NA	NA	NA	-	-	-	0	NA	-	0
1934	2019	M	Walking	305	Red deer	No	1	NA	NA	0	0	NA	NA	NA	NA	NA	NA	-	-	-	0	NA	-	0
1935	2019	M	Walking	305	Red deer	No	1	-	NA	0	0	NA	NA	NA	NA	NA	NA	-	-	-	0	NA	-	0
1936	2019	M	Walking	292	Red deer	No	1	NA	NA	1	0	NA	NA	NA	NA	NA	NA	B.microti	-	-	0	NA	-	0
1937	2019	M	Mating	230	Fallow deer	Ixodes ricinus	1	NA	NA	0	0	NA	NA	NA	NA	NA	NA	-	-	-	0	NA	-	0
1938	2019	M	Walking	297	Red deer	No	1	NA	NA	0	0	NA	NA	NA	NA	NA	NA	-	-	-	0	NA	-	0
1939	2019	M	Walking	297	Red deer	No	1	NA	NA	0	0	NA	NA	NA	NA	NA	NA	-	-	-	0	NA	-	0
1940	2019	M	Mating	330	Fallow deer	No	1	NA	NA	0	0	NA	NA	NA	NA	NA	NA	-	-	-	0	NA	-	0
1941	2019	M	Walking	274	Moose	Ixodes ricinus	1	+	Unknown	0	1	-	+	-	-	-	Yes	Unknown	-	-	0	NA	-	0
1942	2019	M	Mating	297	Red deer	No	1	NA	NA	0	0	NA	NA	NA	NA	NA	NA	-	-	-	0	NA	-	0
1943	2019	M	Walking	303	Red deer	No	1	-	NA	0	0	NA	NA	NA	NA	NA	NA	-	-	-	0	NA	-	0
1944	2019	M	Mating	315	Red deer	No	1	NA	NA	0	0	NA	NA	NA	NA	NA	NA	-	-	-	0	NA	-	0
1945	2019	M	Mating	305	Red deer	Ixodes ricinus	1	-	NA	0	0	NA	NA	NA	NA	NA	NA	-	-	-	0	NA	-	0
1946	2019	M	Mating	305	Red deer	No	1	NA	NA	0	0	NA	NA	NA	NA	NA	NA	-	-	-	0	NA	-	0
1947	2019	M	Walking	327	Red deer	No	1	NA	NA	0	0	NA	NA	NA	NA	NA	NA	-	-	-	0	NA	-	0
1948	2019	M	Walking	327	Red deer	No	0	NA	NA	0	0	NA	NA	NA	NA	NA	NA	-	-	-	0	NA	-	0
1949	2019	M	Walking	275	Red deer	Ixodes ricinus	0	NA	NA	0	0	NA	NA	NA	NA	NA	NA	-	-	-	0	NA	-	0
1950	2019	M	Walking	275	Red deer	No	1	NA	NA	0	0	NA	NA	NA	NA	NA	NA	-	-	-	0	NA	-	0
1951	2019	M	Walking	275	Red deer	No	0	NA	NA	0	0	NA	NA	NA	NA	NA	NA	-	-	-	0	NA	-	0
1952	2019	M	Walking	277	Red deer	No	0	NA	NA	0	0	NA	NA	NA	NA	NA	NA	-	+	-	1	-	No	0
1953	2019	M	Mating	277	Red deer	Ixodes ricinus	0	NA	NA	0	0	NA	NA	NA	NA	NA	NA	-	-	-	0	NA	-	0
1954	2019	M	Walking	293	Fallow deer	No	1	NA	NA	0	0	NA	NA	NA	NA	NA	NA	-	-	-	0	NA	-	0
1955	2019	M	Walking	293	Fallow deer	No	1	NA	NA	0	0	NA	NA	NA	NA	NA	NA	-	-	-	0	NA	-	0
1956	2019	M	Walking	293	Fallow deer	No	1	NA	NA	0	0	NA	NA	NA	NA	NA	NA	-	-	-	0	NA	-	0
1957	2019	M	Walking	293	Fallow deer	Ixodes ricinus	1	NA	NA	0	0	NA	NA	NA	NA	NA	NA	-	-	-	0	NA	-	0
1958	2019	N	Walking	293	Fallow deer	No	1	NA	NA	0	0	NA	NA	NA	NA	NA	NA	-	-	-	0	NA	-	0
1959	2019	M	Mating	299	Moose	No	1	NA	NA	0	0	NA	NA	NA	NA	NA	NA	-	-	-	0	NA	-	0
1960	2019	M	Mating	303	Red deer	No	1	NA	NA	0	0	NA	NA	NA	NA	NA	NA	-	-	-	0	NA	-	0
1961	2019	M	Mating	292	Red deer	Ixodes ricinus	1	NA	NA	0	0	NA	NA	NA	NA	NA	NA	-	-	-	0	NA	-	0
1962	2019	F	Attached	293	Fallow deer	No	1	NA	NA	0	0	NA	NA	NA	NA	NA	NA	-	+	-	1	-	No	0
1963	2019	F	Attached	293	Fallow deer	No	0	NA	NA	0	0	NA	NA	NA	NA	NA	NA	-	-	-	0	NA	-	0
1964	2019	M	Mating	293	Fallow deer	No	0	NA	NA	0	0	NA	NA	NA	NA	NA	NA	-	-	-	0	NA	-	0
1965	2019	M	Mating	293	Fallow deer	Ixodes ricinus	1	NA	NA	0	0	NA	NA	NA	NA	NA	NA	-	-	+	1	+	B.afzelli	0
1966	2019	M	Mating	293	Fallow deer	No	1	NA	NA	0	0	NA	NA	NA	NA	NA	NA	-	-	-	0	NA	-	0
1967	2019	M	Mating	293	Fallow deer	No	0	NA	NA	0	0	NA	NA	NA	NA	NA	NA	-	-	+	1	-	No	0
1968	2019	M	Mating	293	Fallow deer	No	1	NA	NA	0	0	NA	NA	NA	NA	NA	NA	-	+	+	1	+	B.afzelli	0
1969	2019	M	Mating	295	Fallow deer	Ixodes ricinus	1	NA	NA	0	0	NA	NA	NA	NA	NA	NA	-	-	-	0	NA	-	0
1970	2019	N	Attached	245	Fallow deer	Ixodes ricinus	1	NA	NA	0	0	NA	NA	NA	NA	NA	NA	-	-	-	0	NA	-	0
1971	2019	M	Mating	4	Wild boar	No	0	NA	NA	0	0	NA	NA	NA	NA	NA	NA	-	-	-	0	NA	-	0
1972	2019	M	Mating	4	Wild boar	No	0	NA	NA	0	0	NA	NA	NA	NA	NA	NA	-	-	-	0	NA	-	0
1973	2019	N	Attached	159	Fallow deer	Ixodes ricinus	1	NA	NA	0	0	NA	NA	NA	NA	NA	NA	-	-	-	0	NA	-	0
1974	2019	N	Attached	159	Fallow deer	Ixodes ricinus	1	NA	NA	0	0	NA	NA	NA	NA	NA	NA	-	-	-	0	NA	-	0
1975	2019	N	Attached	159	Fallow deer	Ixodes ricinus	1	NA	NA	0	0	NA	NA	NA	NA	NA	NA	-	-	-	0	NA	-	0
1976	2019	N	Attached	179	Fallow deer	Ixodes ricinus	1	NA	NA	0	0	NA	NA	NA	NA	NA	NA	-	-	-	0	NA	-	0
1977	2019	Empty	NA	NA	NA	No	0	NA	NA	0	0	NA	NA	NA	NA	NA	NA	-	-	-	0	NA	-	0
1978	2019	Empty	NA	NA	NA	No	0	NA	NA	0	0	NA	NA	NA	NA	NA	NA	-	-	-	0	NA	-	0
1979	2019	N	Attached	128	Fallow deer	Ixodes ricinus	1	NA	NA	0	0	NA	NA	NA	NA	NA	NA	-	-	-	0	NA	-	0
1980	2019	N	Attached	106	Roe deer	Ixodes ricinus	1	NA	NA	0	0	NA	NA	NA	NA	NA	NA	-	-	-	0	NA	-	0
1981	2019	N	Attached	106	Roe deer	Ixodes ricinus	1	NA	NA	0	0	NA	NA	NA	NA	NA	NA	-	-	-	0	NA	-	0
1982	2019	N	Attached	106	Roe deer	Ixodes ricinus	1	NA	NA	0	0	NA	NA	NA	NA	NA	NA	-	-	-	0	NA	-	0
1983	2019	L	Attached	165	Fallow deer	No	1	NA	NA	0	0	NA	NA	NA	NA	NA	NA	-	-	-	0	NA	-	0
1984	2019	N	Attached	128	Fallow deer	Ixodes ricinus	1	NA	NA	0	0	NA	NA	NA	NA	NA	NA	-	-	-	0	NA	-	0
1985	2019	M	Mating	261	Red deer	No	NA	NA	NA	NA	NA	NA	NA	NA	NA	NA	NA	-	NA	NA	NA	NA	NA	NA
1986	2019	M	Mating	261	Red deer	No	NA	NA	NA	NA	NA	NA	NA	NA	NA	NA	NA	-	NA	NA	NA	NA	NA	NA
1987	2019	F	Attached	107	Fallow deer	No	1	NA	NA	0	0	NA	NA	NA	NA	NA	NA	-	-	-	0	NA	-	0
1988	2019	F	Attached	106	Roe deer	No	1	NA	NA	0	0	NA	NA	NA	NA	NA	NA	-	-	-	0	NA	-	0
1989	2019	F	Attached	115	Roe deer	No	1	NA	NA	0	0	NA	NA	NA	NA	NA	NA	-	-	-	0	NA	-	0
1990	2019	F	Attached	183	Red deer	No	1	NA	NA	0	0	NA	NA	NA	NA	NA	NA	-	-	-	0	NA	-	0
1991	2019	F	Attached	212	Red deer	No	1	NA	NA	0	1	NA	NA	NA	NA	NA	NA	No	-	-	0	NA	-	0
1992	2019	F	Attached	144	Fallow deer	No	1	NA	NA	0	0	NA	NA	NA	NA	NA	NA	-	-	-	0	NA	-	0
1993	2019	F	Attached	308	Red deer	No	1	NA	NA	0	0	NA	NA	NA	NA	NA	NA	-	-	-	0	NA	-	0
1994	2019	F	Attached	4	Wild boar	Ixodes ricinus	1	NA	NA	0	0	NA	NA	NA	NA	NA	NA	-	-	-	0	NA	-	0
1995	2019	F	Attached	287	Moose	No	0	NA	NA	0	0	NA	NA	NA	NA	NA	NA	-	-	-	0	NA	-	0
1996	2019	F	Attached	287	Moose	No	0	NA	NA	1	0	NA	NA	NA	NA	NA	NA	B.microti	-	-	0	NA	-	0
1997	2019	F	Attached	286	Moose	No	1	NA	NA	0	0	NA	NA	NA	NA	NA	NA	-	-	-	0	NA	-	0
1998	2019	F	Attached	309	Red deer	No	1	NA	NA	0	1	NA	NA	NA	NA	NA	NA	No	-	-	0	NA	-	0
1999	2019	F	Attached	321	Red deer	No	1	NA	NA	0	0	NA	NA	NA	NA	NA	NA	-	-	-	0	NA	-	0
[truncated: 1,296 more rows]

## Sheet: Questing ticks
Tick-ID	Stage	qPCR.res.Msp2	qPCR.res.ITS	qPCR.res.18S	qPCR.Bor.OspA	qPCR.Bor.FlaB	qPCR.B.burgdorferisl	qPCR.B.miyamotoi
Q001	N	0	0	0	-	-	0	0
Q002	N	0	0	0	-	-	0	0
Q003	N	0	0	0	-	-	0	0
Q004	N	1	0	0	-	-	0	0
Q005	N	0	0	0	-	+	1	0
Q006	N	0	0	0	-	-	0	0
Q007	N	0	0	0	-	-	0	0
Q008	N	0	0	0	-	-	0	0
Q009	N	0	0	0	-	-	0	0
Q010	N	0	0	0	+	+	1	0
Q011	N	0	0	0	+	+	1	0
Q012	N	0	0	0	-	-	0	0
Q013	N	0	0	0	-	-	0	0
Q014	N	0	0	0	-	-	0	0
Q015	N	0	0	0	-	-	0	0
Q016	N	0	0	0	-	-	0	0
Q017	N	0	0	0	-	-	0	0
Q018	N	0	0	0	+	+	1	0
Q019	A	1	0	0	-	-	0	0
Q020	N	0	0	0	-	-	0	0
Q021	A	0	0	0	-	-	0	0
Q022	N	0	0	0	-	-	0	0
Q023	N	0	0	0	+	+	1	0
Q024	N	0	0	0	-	-	0	0
Q025	N	0	0	0	-	-	0	0
Q026	N	0	0	1	-	-	0	0
Q027	N	0	0	0	-	-	0	0
Q028	N	0	0	0	-	-	0	0
Q029	N	0	0	0	-	-	0	0
Q030	N	0	0	0	-	-	0	0
Q031	N	0	0	0	-	-	0	0
Q032	N	0	0	0	-	+	1	0
Q033	N	0	0	0	-	-	0	0
Q034	N	0	0	0	-	-	0	0
Q035	N	0	0	0	-	-	0	0
Q036	A	0	0	0	-	-	0	0
Q037	N	0	0	0	-	-	0	0
Q038	A	0	0	0	-	-	0	0
Q039	N	0	0	0	-	-	0	0
Q040	N	0	0	0	+	+	1	0
Q041	N	0	0	0	-	-	0	0
Q042	N	0	0	0	-	-	0	0
Q043	N	0	0	0	-	-	0	0
Q044	N	0	0	0	+	+	1	0
Q045	N	0	0	0	+	+	1	0
Q046	N	0	0	0	-	-	0	0
Q047	N	0	0	0	-	-	0	0
Q048	N	0	0	0	-	-	0	0
Q049	N	0	0	0	-	-	0	0
Q050	N	0	0	0	-	-	0	0
Q051	N	0	0	0	-	-	0	0
Q052	N	0	0	0	-	-	0	0
Q053	N	0	0	0	+	+	1	0
Q054	N	0	0	0	-	-	0	0
Q055	N	0	0	0	-	-	0	0
Q056	N	0	0	0	-	-	0	0
Q057	N	0	0	0	-	-	0	0
Q058	N	0	0	0	-	+	1	0
Q059	N	0	0	0	-	-	0	0
Q060	N	0	0	0	-	-	0	0
Q061	A	0	0	0	+	+	1	0
Q062	N	0	0	0	-	-	0	0
Q063	N	0	0	0	-	-	0	0
Q064	N	0	0	0	-	+	1	0
Q065	N	0	0	0	-	-	0	0
Q066	N	0	1	0	+	+	1	0
Q067	N	0	0	0	+	+	1	0
Q068	N	0	0	0	-	-	0	0
Q069	N	0	0	0	-	-	0	0
Q070	A	0	1	0	+	+	1	0
Q071	N	0	0	0	-	-	0	0
Q072	N	0	0	0	-	-	0	0
Q073	N	0	0	0	-	-	0	0
Q074	A	0	0	0	-	-	0	0
Q075	N	0	0	0	-	-	0	0
Q076	N	0	0	0	-	-	0	0
Q077	N	0	0	0	-	-	0	0
Q078	N	0	0	0	-	-	0	0
Q079	N	1	0	0	-	-	0	0
Q080	N	0	0	0	-	-	0	0
Q081	N	0	0	0	-	-	0	0
Q082	N	0	0	0	-	-	0	0
Q083	N	0	0	0	-	-	0	0
Q084	N	0	0	0	-	-	0	0
Q085	N	0	0	0	-	-	0	0
Q086	N	0	0	0	-	-	0	0
Q087	N	0	0	1	+	+	1	0
Q088	N	0	0	0	-	-	0	0
Q089	N	0	0	0	+	+	1	0
Q090	N	0	0	0	-	-	0	0
Q091	N	0	0	0	-	-	0	0
Q092	N	0	0	0	-	-	0	0
Q093	N	0	0	0	-	-	0	0
Q094	N	0	0	0	+	+	1	0
Q095	N	0	0	0	+	+	1	0
Q096	N	0	0	0	-	-	0	0
Q097	N	0	0	0	-	-	0	0
Q098	N	0	0	0	-	-	0	0
Q099	N	0	0	0	-	-	0	0
Q100	N	0	0	0	-	-	0	0
Q101	N	0	0	0	-	-	0	0
Q102	A	0	0	0	-	-	0	0
Q103	N	0	0	0	+	+	1	0
Q104	N	0	0	0	+	+	1	0
Q105	N	0	0	0	-	-	0	0
Q106	A	0	0	0	-	-	0	0
Q107	N	0	0	0	-	-	0	0
Q108	N	0	0	0	-	-	0	0
Q109	N	0	0	0	-	-	0	0
Q110	A	0	0	0	+	+	1	0
Q111	N	0	0	0	-	-	0	0
Q112	N	0	0	0	-	-	0	0
Q113	N	0	0	0	-	-	0	0
Q114	N	0	0	0	-	-	0	0
Q115	A	0	0	0	-	-	0	0
Q116	N	0	0	0	-	-	0	0
Q117	N	0	0	0	+	+	1	0
Q118	N	0	0	0	+	+	1	0
Q119	N	0	0	0	-	-	0	0
Q120	N	0	0	0	-	-	0	0
Q121	N	0	0	0	-	-	0	0
Q122	N	1	0	0	-	-	0	0
Q123	N	0	0	0	-	+	1	0
Q124	N	0	0	0	+	+	1	0
Q125	N	1	0	0	-	-	0	0
Q126	N	0	0	0	+	+	1	0
Q127	N	0	0	0	+	+	1	0
Q128	N	0	0	0	+	+	1	0
Q129	N	0	0	0	+	+	1	0
Q130	N	0	0	0	+	+	1	0
Q131	N	0	0	0	+	+	1	0
Q132	N	0	0	0	-	-	0	0
Q133	N	0	0	0	-	-	0	0
Q134	N	0	0	0	-	-	0	0
Q135	N	0	0	0	-	-	0	0
Q136	N	0	0	0	+	+	1	1
Q137	N	0	0	0	-	-	0	0
Q138	N	0	0	0	-	-	0	0
Q139	N	0	0	0	-	-	0	0
Q140	N	0	0	0	+	+	1	0
Q141	N	0	0	0	-	-	0	0
Q142	N	0	0	0	-	-	0	0
Q143	N	0	0	0	-	-	0	0
Q144	N	0	0	0	-	-	0	0
Q145	N	0	0	0	-	-	0	0
Q146	A	0	0	0	-	-	0	0
Q147	N	1	0	0	-	-	0	0
Q148	N	0	0	0	-	-	0	0
Q149	A	0	0	0	-	-	0	0
Q150	N	0	0	0	-	-	0	0
Q151	N	0	0	0	-	-	0	0
Q152	N	0	0	0	-	-	0	0
Q153	N	0	0	0	+	-	1	0
Q154	N	0	0	0	-	-	0	0
Q155	N	0	0	0	+	-	1	0
Q156	N	0	0	0	-	-	0	0
Q157	N	0	0	0	-	-	0	0
Q158	N	0	0	0	+	+	1	0
Q159	N	0	1	0	-	-	0	0
Q160	N	0	0	0	+	+	1	0
Q161	N	0	0	0	+	+	1	0
Q162	N	0	0	0	-	-	0	0
Q163	N	0	0	0	-	-	0	0
Q164	N	0	0	0	-	-	0	0
Q165	N	0	0	0	-	-	0	0
Q166	N	0	0	0	-	-	0	0
Q167	N	0	0	0	+	+	1	0
Q168	N	0	0	0	+	+	1	0
Q169	N	0	0	0	-	-	0	0
Q170	N	0	0	0	-	-	0	0
Q171	N	0	0	0	-	-	0	0
Q172	N	0	0	0	+	+	1	0
Q173	N	0	0	0	-	-	0	0
Q174	N	0	0	0	-	-	0	0
Q175	N	0	0	0	-	+	1	0
Q176	A	0	0	0	-	-	0	0
Q177	A	0	0	0	-	-	0	0
Q178	N	0	0	0	+	+	1	0
Q179	N	0	0	0	+	+	1	0
Q180	N	0	0	0	-	-	0	0
Q181	N	0	0	0	-	-	0	0
Q182	N	0	0	0	-	-	0	0
Q183	N	0	0	0	+	+	1	0
Q184	A	0	0	0	-	-	0	0
Q185	N	0	0	0	-	-	0	0
Q186	N	0	0	0	-	-	0	0
Q187	N	0	0	0	-	-	0	0
Q188	N	0	0	0	-	-	0	0
Q189	N	0	0	0	-	-	0	0
Q190	N	0	0	0	-	-	0	0
Q191	N	0	0	0	-	-	0	0
Q192	A	0	0	0	-	-	0	0
Q193	N	0	0	0	-	-	0	0
Q194	N	0	0	0	-	-	0	0
Q195	N	0	0	0	+	+	1	0
Q196	A	0	0	0	-	-	0	0
Q197	N	0	0	0	-	-	0	0
Q198	N	0	0	0	+	+	1	0
Q199	N	0	0	0	-	-	0	0
Q200	N	0	0	0	+	+	1	0
Q201	N	0	0	0	-	-	0	0
Q202	N	0	0	0	-	-	0	0
Q203	N	0	0	0	-	-	0	0
Q204	N	0	0	0	-	-	0	0
Q205	N	0	0	0	-	-	0	0
Q206	N	0	0	0	-	-	0	0
Q207	N	0	0	0	-	-	0	0
Q208	N	0	0	0	-	+	1	0
Q209	N	0	0	0	-	-	0	0
Q210	N	0	0	0	+	+	1	0
Q211	N	0	0	0	-	-	0	0
Q212	N	0	0	0	-	-	0	0
Q213	N	0	0	0	-	-	0	0
Q214	N	0	0	0	-	-	0	0
Q215	N	0	0	0	-	-	0	0
Q216	N	0	0	0	-	-	0	0
Q217	N	0	0	0	-	-	0	0
Q218	N	0	0	0	-	-	0	0
Q219	N	0	0	0	-	-	0	1
Q220	N	0	0	0	-	-	0	0
Q221	N	0	0	0	-	-	0	0
Q222	N	0	0	0	-	-	0	0
Q223	A	0	0	0	-	-	0	0
Q224	N	0	0	0	-	-	0	0
Q225	N	0	0	0	-	-	0	0
Q226	N	0	0	0	-	-	0	0
Q227	N	0	0	0	+	+	1	0
Q228	N	0	0	0	-	-	0	0
Q229	N	0	0	0	-	-	0	0
Q230	N	0	0	0	+	+	1	0
Q231	N	0	0	0	-	-	0	0
Q232	N	0	0	0	-	-	0	0
Q233	N	0	0	0	-	-	0	0
Q234	N	0	0	0	-	-	0	0
Q235	N	0	0	0	-	-	0	0
Q236	M	0	1	0	+	+	1	1
Q237	N	0	0	0	-	-	1	0
Q238	N	0	0	0	-	-	1	0
Q239	N	0	0	0	-	-	1	0
Q240	N	0	0	0	-	+	1	1
Q241	N	0	0	0	-	-	1	0
Q242	N	0	0	0	+	+	1	1
Q243	N	0	0	0	-	-	1	0
Q244	M	0	0	0	-	-	1	0
Q245	N	0	0	0	+	+	1	1
Q246	N	0	0	0	-	-	1	0
Q247	F	0	0	0	-	-	1	0
Q248	N	0	0	0	+	+	1	1
Q249	N	0	0	0	-	-	1	0
Q250	N	0	0	0	-	-	1	0
Q251	N	0	0	0	-	-	1	0
Q252	M	1	0	0	+	+	1	1
Q253	N	1	0	0	-	-	1	0
Q254	N	0	0	0	-	-	1	0
Q255	N	0	0	0	-	-	1	0
Q256	N	0	0	0	-	-	1	0
Q257	N	0	0	0	-	-	1	0
Q258	M	0	0	0	-	-	1	0
Q259	N	0	0	0	-	-	1	0
Q260	N	0	0	0	-	-	1	0
Q261	N	0	0	0	-	-	1	0
Q262	N	0	0	0	-	-	1	0
Q263	N	0	0	0	-	-	1	0
Q264	N	0	0	0	-	-	1	0
Q265	N	0	0	0	-	-	1	0
Q266	N	0	0	0	-	-	1	0
Q267	N	0	0	0	-	-	1	0
Q268	N	0	0	0	-	-	1	0
Q269	N	1	0	0	-	-	1	0
Q270	N	0	0	0	-	-	1	0
Q271	N	0	0	0	-	-	1	0
Q272	N	0	0	0	-	-	1	0
Q273	N	0	0	0	-	-	1	0
Q274	N	0	0	0	-	-	1	0
Q275	N	0	0	0	-	-	1	0
Q276	N	0	0	0	+	+	1	1
Q277	N	0	0	0	-	-	1	0
Q278	N	0	0	0	-	-	1	0
Q279	N	0	0	0	-	-	1	0
Q280	N	0	0	0	-	-	1	0
Q281	N	0	0	0	-	-	1	0
Q282	N	0	0	0	-	-	1	0
Q283	N	0	0	0	-	-	1	0
Q284	N	0	0	0	-	-	1	0
Q285	N	0	0	0	-	-	1	0
Q286	N	0	0	0	-	-	1	0
Q287	N	0	0	0	-	-	1	0
Q288	N	0	0	0	-	-	1	0
Q289	N	0	0	0	+	+	1	1
Q290	N	0	0	0	+	+	1	1
Q291	M	0	0	0	-	-	1	0
Q292	N	0	0	0	-	+	1	1
Q293	N	0	0	0	-	-	1	0
Q294	M	0	0	0	-	-	1	0
Q295	N	0	0	0	-	-	1	0
Q296	M	0	0	0	-	-	1	0
Q297	N	0	0	0	-	-	1	0
Q298	N	0	0	0	-	-	1	0
Q299	N	0	0	0	-	-	1	0
Q200	N	0	0	0	-	-	1	0
Q201	N	0	0	0	-	-	1	0
Q202	N	0	0	0	-	-	1	0
Q203	N	0	0	0	-	-	1	0
Q204	N	0	0	0	-	-	1	0
Q205	N	0	0	0	-	-	1	0
Q206	N	0	0	0	-	-	1	0
Q207	N	0	0	0	-	-	1	0
Q208	N	0	0	0	-	-	1	0
Q209	N	0	0	0	+	-	1	0
Q210	N	0	0	0	-	-	1	0
Q211	N	0	0	0	-	-	1	0
Q212	N	0	0	0	-	-	1	0
Q213	N	0	0	0	-	-	1	0
Q214	N	0	0	0	-	-	1	0
Q215	N	0	0	0	-	-	1	0
Q216	N	0	0	0	-	-	1	0
Q217	N	0	0	0	-	-	1	0
Q218	F	0	0	0	-	-	1	0
Q219	N	0	0	0	-	+	1	1
Q220	N	0	0	0	-	-	1	0
Q221	N	0	0	0	-	-	1	0
Q222	N	0	0	0	-	-	1	0
Q223	N	0	0	0	+	-	1	0
Q224	N	0	0	0	+	+	1	1
Q225	N	0	0	0	+	+	1	1
Q226	N	0	0	0	-	-	1	0
Q227	N	0	0	0	-	+	1	1
Q228	M	0	0	0	+	+	1	1
Q229	N	0	0	0	-	-	1	0
Q230	N	0	0	0	-	-	1	0
Q231	F	0	0	0	-	-	1	0
Q232	N	0	0	0	-	-	1	0
Q233	N	0	0	0	-	-	1	0
Q234	N	0	0	0	-	-	1	0
Q235	N	0	0	0	-	-	1	0
Q236	N	0	0	0	-	-	1	0
Q237	N	0	0	0	+	+	1	1
Q238	N	0	0	0	-	-	1	0
Q239	N	0	0	0	-	-	1	0
Q240	F	0	0	0	-	-	1	0
Q241	N	0	0	0	-	-	1	0
Q242	N	0	0	0	-	-	1	0
Q243	N	0	0	0	-	-	1	0
Q244	N	1	0	0	-	-	1	0
Q245	N	0	0	0	-	-	1	0
Q246	N	0	0	0	-	-	1	0
Q247	N	0	0	0	-	-	1	0
Q248	M	0	0	0	-	-	1	0
Q249	F	0	0	0	-	-	1	0
Q250	N	0	0	0	-	-	1	0
Q251	N	0	0	0	-	-	1	0
Q252	N	0	0	0	-	-	1	0
Q253	N	0	0	0	-	-	1	0
Q254	N	0	0	0	-	-	1	0
Q255	F	0	0	0	-	-	1	0
Q256	N	0	0	0	+	+	1	1
Q257	N	0	0	0	-	-	1	0
Q258	N	0	0	0	-	-	1	0
Q259	N	0	0	0	+	+	1	1
Q260	N	0	0	0	-	-	1	0
Q261	N	0	0	0	-	-	1	0
Q262	N	0	0	0	-	-	1	0
Q263	N	0	0	0	-	-	1	0
Q264	N	0	0	0	-	-	1	0
Q265	N	0	0	0	+	+	1	1
Q266	N	1	0	0	-	-	1	0
Q267	N	0	0	0	+	+	1	1
Q268	N	0	0	0	-	-	1	0
Q269	N	0	0	0	-	-	1	0
Q270	N	0	0	0	-	-	1	0
Q271	N	0	0	0	-	-	1	0
Q272	N	0	0	0	-	-	1	0
Q273	N	1	0	0	-	-	1	0
Q274	M	1	0	0	-	-	1	0
Q275	N	0	0	0	-	-	1	0
Q276	N	0	0	0	-	-	1	0
Q277	N	0	0	0	-	-	1	0
Q278	N	0	0	0	-	-	1	0
Q279	N	0	0	0	+	+	1	1
Q280	N	0	0	0	-	-	1	0
Q281	N	0	0	0	-	-	1	0
Q282	N	0	0	0	-	-	1	0
Q283	F	0	0	0	+	+	1	1
Q284	N	0	0	0	-	-	1	0
Q285	N	0	0	0	-	-	1	0
Q286	N	0	0	0	+	+	1	1
Q287	N	0	0	0	-	+	1	1
Q288	N	0	0	0	-	-	1	0
Q289	N	0	0	0	-	-	1	0
Q290	N	0	0	0	-	-	1	0
Q291	N	0	0	0	+	+	1	1
Q292	N	0	0	0	-	-	1	0
Q293	N	0	0	0	-	-	1	0
Q294	N	0	0	0	-	-	1	0
Q295	N	0	0	0	-	-	1	0
Q296	N	0	0	0	-	-	1	0
Q297	N	0	0	0	-	-	1	0
Q298	N	0	0	0	-	-	1	0
Q299	N	0	0	0	+	+	1	1
Q200	N	0	0	0	-	-	1	0
Q201	N	1	0	0	-	-	1	0
Q202	N	0	0	0	-	-	1	0
Q203	N	0	0	0	-	-	1	0
Q204	N	0	0	0	-	-	1	0
Q205	N	1	0	0	-	-	1	0
Q206	N	0	0	0	-	-	1	0
Q207	N	0	0	0	-	-	1	0
Q208	N	0	0	0	-	-	1	0
Q209	N	0	0	0	-	-	1	0
Q210	N	0	0	0	-	-	1	0
Q211	N	1	0	0	-	-	1	0
Q212	N	0	0	0	-	-	1	0
Q213	N	0	0	0	-	-	1	0
Q214	N	1	0	0	-	-	1	0
Q215	N	1	0	0	-	-	1	0
Q216	N	0	0	0	-	-	1	0
Q217	N	0	0	0	-	-	1	0
Q218	N	0	0	0	-	+	1	1
Q219	N	0	0	0	-	-	1	0
Q220	N	0	0	0	-	-	1	0
Q221	N	0	0	0	-	-	1	0
Q222	N	0	0	0	-	-	1	0
Q223	N	0	0	0	-	-	1	0
Q224	N	0	0	0	-	-	1	0
Q225	F	0	0	0	-	-	1	0
Q226	N	0	0	0	-	-	1	0
Q227	N	0	0	0	-	-	1	0
Q228	N	0	0	0	-	-	1	0
Q229	N	0	0	0	-	-	1	0
Q230	N	0	0	0	-	-	1	0
Q231	N	0	0	0	-	-	1	0
Q232	N	0	0	0	-	-	1	0
Q233	N	0	0	0	-	-	1	0
Q234	N	0	0	0	-	-	1	0
Q235	N	0	0	0	-	-	1	0
Q236	N	0	0	0	-	-	1	0
Q237	N	0	0	0	-	-	1	0
Q238	N	0	0	0	-	-	1	0
Q239	N	0	0	0	-	-	1	0
Q240	N	0	0	0	-	-	1	0
Q241	N	1	0	0	-	-	1	0
Q242	N	0	0	0	-	-	1	0
Q243	N	0	0	0	+	+	1	1
Q244	N	0	0	0	-	-	1	0
Q245	N	0	0	0	-	-	1	0
Q246	N	0	0	0	-	-	1	0
Q247	N	0	0	0	-	-	1	0
Q248	N	0	0	0	-	-	1	0
Q249	N	0	0	0	-	-	1	0
Q250	N	0	0	0	-	-	1	0
Q251	N	0	0	0	-	-	1	0
Q252	N	0	0	0	-	+	1	1
Q253	N	1	0	0	-	-	1	0
Q254	N	0	0	1	+	+	1	1
Q255	N	0	0	0	-	-	1	0
Q256	N	0	0	0	-	-	1	0
Q257	M	1	0	0	-	-	1	0
Q258	M	1	0	0	-	-	1	0
Q259	N	0	0	0	-	-	1	0
Q260	N	0	0	0	-	-	1	0
Q261	N	0	0	0	-	-	1	0
Q262	F	0	0	0	-	-	1	0
Q263	N	0	0	0	-	-	1	0
Q264	N	0	0	0	+	+	1	1
Q265	N	0	0	0	-	-	1	0
Q266	N	0	0	0	-	-	1	0
Q267	N	0	0	0	-	-	1	0
Q268	N	0	0	0	-	-	1	0
Q269	N	0	0	0	-	-	1	0
Q270	N	0	0	0	-	-	1	0
Q271	N	0	0	0	-	-	1	0
Q272	N	0	0	0	-	-	1	0
Q273	N	0	0	0	-	-	1	0
Q274	N	0	0	0	-	-	1	0
Q275	N	0	0	0	-	-	1	0
Q276	F	0	0	0	-	-	1	0
Q277	N	0	0	0	-	-	1	0
Q278	N	0	0	0	-	-	1	0
Q279	N	0	0	0	-	-	1	0
Q280	N	0	0	0	-	-	1	0
Q281	N	1	0	0	-	-	1	0
Q282	N	0	0	0	-	-	1	0
Q283	N	0	0	0	+	-	1	0
Q284	N	0	0	0	-	-	1	0
Q285	F	0	0	0	-	-	1	0
Q286	M	0	0	0	-	-	1	0
Q287	N	0	0	0	-	-	1	0
Q288	N	0	0	0	-	-	1	0
Q289	N	0	0	0	+	+	1	1
Q290	N	0	0	0	-	-	1	0
Q291	N	0	0	0	-	-	1	0
Q292	N	0	0	0	-	-	1	0
Q293	N	0	0	0	-	-	1	0
Q294	N	0	0	0	-	-	1	0
Q295	N	0	0	0	-	-	1	0
Q296	N	0	0	0	-	-	1	0
Q297	N	0	0	1	-	-	1	0
Q298	N	0	0	0	-	-	1	0
Q299	N	0	0	0	+	+	1	1
Q200	N	0	0	0	-	-	1	0
Q201	F	1	0	0	-	-	1	0
Q202	N	0	0	0	-	-	1	0
Q203	N	0	0	0	-	-	1	0
Q204	N	0	0	0	-	-	1	0
Q205	N	0	0	0	-	-	1	0
Q206	N	0	0	0	-	-	1	0
Q207	N	0	0	0	-	-	1	0
Q208	N	0	0	0	-	-	1	0
Q209	N	0	0	0	-	-	1	0
Q210	M	0	0	0	-	-	1	0
Q211	N	0	0	0	-	-	1	0
Q212	N	0	0	0	-	-	1	0
Q213	N	0	0	0	-	-	1	0
Q214	N	0	0	0	-	-	1	0
Q215	N	0	0	0	-	-	1	0
Q216	N	0	0	0	-	-	1	0
Q217	N	0	0	0	-	-	1	0
Q218	N	0	0	0	+	+	1	1
Q219	N	0	0	0	-	-	1	0
Q220	N	0	0	0	-	-	1	0
Q221	N	0	0	0	-	-	1	0
Q222	N	0	0	1	-	-	1	0
Q223	N	0	0	0	-	-	1	0
Q224	N	0	0	0	-	-	1	0
Q225	N	0	0	1	-	-	1	0
Q226	N	0	0	0	-	-	1	0
Q227	N	0	0	0	-	-	1	0
Q228	N	0	0	0	-	-	1	0
Q229	N	0	0	0	-	-	1	0
Q230	N	0	0	0	-	-	1	0
Q231	N	1	0	0	-	-	1	0
Q232	N	0	0	0	+	+	1	1
Q233	N	0	0	0	-	+	1	1
Q234	N	0	0	0	+	+	1	1
Q235	N	0	0	0	-	-	1	0
Q236	N	0	0	0	-	-	1	0
Q237	N	0	0	0	-	-	1	0
Q238	N	0	0	0	-	-	1	0
Q239	N	1	0	0	-	-	1	0
Q240	N	0	0	0	-	-	1	0
Q241	N	1	0	0	-	-	1	0
Q242	N	0	0	0	-	-	1	0
Q243	N	0	0	0	+	+	1	1
Q244	N	0	0	0	-	-	1	0
Q245	N	0	0	0	+	+	1	1
Q246	N	0	0	0	-	-	1	0
Q247	N	0	0	0	-	-	1	0
Q248	N	0	0	0	-	-	1	0
Q249	N	0	0	0	-	-	1	0
Q250	N	0	0	0	-	-	1	0
Q251	N	0	0	0	-	-	1	0
Q252	N	0	0	0	-	-	1	0
Q253	N	0	0	0	-	-	1	0
Q254	N	0	0	0	-	-	1	0
Q255	N	1	0	0	-	-	1	0
Q256	N	0	0	0	-	-	1	0
Q257	N	0	0	0	-	-	1	0
Q258	N	0	0	0	-	-	1	0
Q259	N	0	0	0	-	-	1	0
Q260	N	0	0	0	+	+	1	1
Q261	M	0	0	0	+	+	1	1
Q262	N	0	0	0	+	+	1	1
Q263	N	0	0	0	+	+	1	1
Q264	N	0	0	0	-	-	1	0
Q265	N	0	0	0	-	-	1	0
Q266	N	0	0	0	-	-	1	0
Q267	N	0	0	0	-	-	1	0
Q268	N	0	0	0	-	-	1	0
Q269	N	0	0	0	-	-	1	0
Q270	N	0	0	0	-	-	1	0
Q271	N	0	0	0	-	-	1	0
Q272	N	0	0	0	-	-	1	0
Q273	N	0	0	0	-	-	1	0
Q274	F	0	0	0	-	-	1	0
Q275	N	0	0	0	-	-	1	0
Q276	F	0	0	0	-	-	1	0
Q277	N	0	0	0	-	-	1	0
Q278	N	0	0	0	-	-	1	0
Q279	N	0	0	0	-	-	1	0
Q280	N	0	0	0	+	+	1	1
Q281	N	0	0	0	-	-	1	0
Q282	N	0	0	0	+	-	1	0
Q283	N	0	0	0	-	-	1	0
Q284	N	0	0	0	-	-	1	0
Q285	N	0	0	0	-	-	1	0
Q286	N	0	0	0	-	-	1	0
Q287	N	0	0	0	-	-	1	0
Q288	N	1	0	0	-	+	1	1
Q289	M	0	0	0	-	-	1	0
Q290	N	0	0	0	-	-	1	0
Q291	N	0	0	0	-	-	1	0
Q292	N	0	0	0	+	+	1	1
Q293	N	0	0	0	-	-	1	0
Q294	N	0	0	0	-	-	1	0
Q295	N	0	0	0	-	-	1	0
Q296	N	0	0	0	-	-	1	0
Q297	N	0	0	0	-	-	1	0
Q298	N	0	0	0	-	-	1	0
Q299	N	0	0	0	-	-	1	0
Q200	N	0	0	0	-	-	1	0
Q201	N	0	0	0	+	+	1	1
Q202	N	0	0	0	-	-	1	0
Q203	N	0	0	0	-	-	1	0
Q204	N	0	0	0	-	-	1	0
Q205	N	0	0	0	-	-	1	0
Q206	F	0	0	0	-	-	1	0
Q207	N	0	0	0	-	-	1	0
Q208	N	0	0	0	-	-	1	0
Q209	N	0	0	0	-	-	1	0
Q210	N	0	0	0	-	-	1	0
Q211	N	0	0	0	-	-	1	0
Q212	N	0	0	0	-	-	1	0
Q213	F	0	0	0	-	-	1	0
Q214	N	0	0	0	-	-	1	0
Q215	N	0	0	0	-	-	1	0
Q216	N	0	0	0	-	-	1	0
Q217	N	0	0	0	-	-	1	0
Q218	N	0	0	0	-	-	1	0
Q219	N	0	0	0	-	-	1	0
Q220	N	1	0	0	-	-	1	0
Q221	N	0	0	0	-	-	1	0
Q222	N	0	0	0	-	-	1	0
Q223	N	0	0	0	-	-	1	0
Q224	N	0	0	0	-	-	1	0
Q225	N	0	0	0	-	-	1	0
Q226	N	0	0	0	-	-	1	0
Q227	N	0	0	0	-	-	1	0
Q228	N	0	0	0	-	-	1	0
Q229	N	0	0	0	-	-	1	0
Q230	N	0	0	0	-	-	1	0
Q231	N	0	0	0	-	-	1	0
Q232	N	0	0	0	+	+	1	1
Q233	N	0	0	0	-	-	1	0
Q234	N	0	0	0	-	-	1	0
Q235	N	0	0	0	-	-	1	0
Q236	N	0	0	0	-	-	1	0
Q237	N	0	0	0	-	-	1	0
Q238	N	0	0	0	-	-	1	0
Q239	N	0	0	0	-	-	1	0
Q240	N	0	0	0	-	-	1	0
Q241	N	0	0	0	-	-	1	0
Q242	N	0	0	0	-	-	1	0
Q243	N	0	0	0	-	-	1	0
Q244	N	0	0	0	-	-	1	0
Q245	N	0	0	0	-	+	1	1
Q246	N	0	0	0	-	-	1	0
Q247	N	0	0	0	-	-	1	0
Q248	N	0	0	0	-	-	1	0
Q249	M	0	0	0	-	-	1	0
Q250	N	0	0	0	-	-	1	0
Q251	N	0	0	0	-	-	1	0
Q252	N	0	0	0	-	-	1	0
Q253	N	0	0	0	-	-	1	0
Q254	N	0	0	0	+	+	1	1
Q255	N	0	0	0	-	-	1	0
Q256	N	0	0	0	-	-	1	0
Q257	N	0	0	0	+	+	1	1
Q258	M	0	0	0	-	-	1	0
Q259	N	0	0	0	-	-	1	0
Q260	N	0	0	0	-	-	1	0
Q261	N	0	0	0	-	-	1	0
Q262	N	0	0	0	-	-	1	0
Q263	N	0	0	0	-	-	1	0
Q264	N	0	0	0	-	-	1	0
Q265	N	0	0	0	-	-	1	0
Q266	N	0	0	0	-	-	1	0
Q267	N	0	0	0	+	+	1	1
Q268	N	0	0	0	+	-	1	0
Q269	N	0	0	0	+	-	1	0
Q270	N	0	0	0	-	-	1	0
Q271	N	0	0	0	+	+	1	1
Q272	M	0	0	0	-	-	1	0
Q273	N	1	0	0	-	-	1	0
Q274	N	0	0	0	-	-	1	0
Q275	N	0	0	0	-	-	1	0
Q276	N	0	0	0	-	-	1	0
Q277	N	0	0	0	-	-	1	0
Q278	N	0	0	0	-	-	1	0
Q279	N	0	0	0	-	-	1	0
Q280	N	0	0	0	-	-	1	0
Q281	N	0	0	0	+	+	1	1
Q282	N	0	0	0	-	-	1	0
Q283	N	0	0	0	-	-	1	0
Q284	N	0	0	0	-	-	1	0
Q285	N	0	0	0	-	-	1	0
Q286	M	0	0	0	-	-	1	0
Q287	N	0	0	0	-	-	1	0
Q288	N	0	0	0	-	-	1	0
Q289	N	0	0	0	-	-	1	0
Q290	N	0	0	0	-	-	1	0
Q291	N	0	0	0	+	+	1	1
Q292	N	0	0	0	-	-	1	0
Q293	N	0	0	0	-	-	1	0
Q294	N	0	0	0	-	-	1	0
Q295	N	0	0	0	-	-	1	0
Q296	N	0	0	0	-	-	1	0
Q297	N	0	0	0	-	-	1	0
Q298	N	0	0	0	-	-	1	0
Q299	N	0	0	0	+	+	1	1
Q200	N	0	0	0	-	-	1	0
Q201	N	0	0	0	-	-	1	0
Q202	N	0	0	0	-	-	1	0
Q203	N	0	0	0	-	-	1	0
Q204	N	0	0	0	-	-	1	0
Q205	N	0	0	0	-	-	1	0
Q206	N	0	0	0	-	-	1	0
Q207	N	0	0	0	-	-	1	0
Q208	N	0	0	0	-	-	1	0
Q209	N	0	0	0	-	-	1	0
Q210	N	0	0	0	+	+	1	1
Q211	M	0	0	0	-	-	1	0
Q212	N	0	0	0	-	-	1	0
Q213	N	0	0	0	-	-	1	0
Q214	N	0	0	0	-	-	1	0
Q215	N	0	0	0	-	-	1	0
Q216	N	0	0	0	-	-	1	0
Q217	N	0	0	0	-	-	1	0
Q218	N	0	0	0	+	+	1	1
Q219	N	0	0	0	-	-	1	0
Q220	N	0	0	0	-	-	1	0
Q221	N	0	0	0	-	-	1	0
Q222	N	0	0	0	-	-	1	0
Q223	N	0	0	0	-	-	1	0
Q224	N	0	0	0	-	-	1	0
Q225	N	0	0	0	-	-	1	0
Q226	N	0	0	0	-	-	1	0
Q227	N	0	0	0	-	-	1	0
Q228	N	0	0	0	-	-	1	0
Q229	F	0	0	0	-	-	1	0
Q230	N	0	0	0	-	-	1	0
Q231	M	0	0	0	+	+	1	1
Q232	N	0	0	0	-	-	1	0
Q233	F	0	0	0	-	-	1	0
Q234	N	0	0	0	-	-	1	0
Q235	N	1	0	0	-	-	1	0
Q236	N	0	0	0	-	-	1	0
Q237	N	0	0	0	-	-	1	0
Q238	F	0	0	0	-	-	1	0
Q239	N	0	0	0	+	+	1	1
Q240	N	0	0	0	-	-	1	0
Q241	N	0	0	0	+	+	1	1
Q242	N	0	0	0	-	-	1	0
Q243	N	0	0	0	-	-	1	0
Q244	N	0	0	0	-	-	1	0
Q245	N	0	0	0	-	-	1	0
Q246	N	0	0	0	+	+	1	1
Q247	N	0	0	0	-	-	1	0
Q248	N	0	0	0	-	-	1	0
Q249	N	0	0	0	+	+	1	1
Q250	N	0	0	0	-	-	1	0
Q251	N	0	0	0	-	-	1	0
Q252	N	0	0	0	-	-	1	0
Q253	N	0	0	0	-	-	1	0
Q254	N	0	0	0	-	-	1	0
Q255	N	0	0	0	-	-	1	0
Q256	N	0	0	0	+	+	1	1
Q257	N	0	0	0	-	-	1	0
Q258	N	0	0	0	-	-	1	0
Q259	N	0	0	0	-	-	1	0
Q260	N	0	0	0	-	-	1	0
Q261	N	0	0	0	-	-	1	0
Q262	N	0	0	0	-	-	1	0
Q263	N	0	0	0	-	-	1	0
Q264	N	0	0	0	-	-	1	0
Q265	N	0	0	0	-	-	1	0
Q266	N	0	0	0	+	+	1	1
Q267	N	0	0	0	-	-	1	0
Q268	N	0	0	0	-	-	1	0
Q269	F	0	0	0	+	+	1	1
Q270	N	0	0	0	-	-	1	0
Q271	N	0	0	0	-	-	1	0
Q272	F	0	0	0	-	-	1	0
Q273	N	0	0	0	-	-	1	0
Q274	N	0	0	0	-	-	1	0
Q275	N	0	0	0	-	-	1	0
Q276	F	0	0	0	+	+	1	1
Q277	F	0	0	0	-	-	1	0
Q278	N	0	0	0	-	-	1	0
Q279	N	0	0	0	-	-	1	0
Q280	N	0	0	0	+	+	1	1
Q281	N	0	0	0	-	-	1	0
Q282	N	0	0	0	-	-	1	0
Q283	N	0	0	0	-	-	1	0
Q284	N	0	0	0	-	-	1	0
Q285	N	0	0	0	-	-	1	0
Q286	N	0	0	0	+	+	1	1
Q287	N	1	0	0	-	-	1	0
Q288	N	0	0	0	-	-	1	0
Q289	N	0	0	0	-	-	1	0
Q290	N	0	0	0	-	-	1	0
Q291	N	0	0	0	-	-	1	0
Q292	N	0	0	0	-	-	1	0
Q293	N	0	0	0	-	-	1	0
Q294	N	0	0	0	-	-	1	0
Q295	N	0	0	0	-	-	1	0
Q296	F	0	0	0	-	-	1	0
Q297	N	0	0	0	+	+	1	1
Q298	N	0	0	0	+	+	1	1
Q299	N	0	0	0	+	+	1	1
Q200	N	0	0	0	-	-	1	0
Q201	N	0	0	0	-	+	1	1
Q202	N	0	0	0	-	-	1	0
Q203	N	0	0	0	-	-	1	0
Q204	N	0	0	0	-	-	1	0
Q205	N	0	0	0	-	-	1	0
Q206	N	0	0	0	-	-	1	0
Q207	N	0	0	0	-	-	1	0
Q208	N	1	0	0	-	-	1	0
Q209	N	0	0	0	-	-	1	0
Q210	N	1	0	0	-	-	1	0
Q211	N	0	0	0	-	-	1	0
Q212	N	0	0	0	-	-	1	0
Q213	N	0	0	0	-	-	1	0
Q214	N	0	0	0	-	-	1	0
Q215	N	0	0	0	-	-	1	0
Q216	N	0	0	0	-	-	1	0
Q217	N	0	0	0	-	-	1	0
Q218	N	0	0	0	-	-	1	0
Q219	F	0	0	0	-	-	1	0
Q220	N	0	0	0	-	-	1	0
Q221	N	0	0	0	-	-	1	0
Q222	N	0	0	0	-	-	1	0
Q223	N	0	0	0	-	-	1	0
Q224	N	0	0	0	-	-	1	0
Q225	N	0	0	0	-	-	1	0
Q226	N	0	0	0	-	-	1	0
Q227	M	0	0	0	-	-	1	0
Q228	N	0	0	0	-	-	1	0
Q229	N	0	0	0	-	-	1	0
Q230	N	0	0	0	-	-	1	0
Q231	N	1	0	0	-	-	1	0
Q232	N	0	0	0	-	-	1	0
Q233	N	0	0	0	-	-	1	0
Q234	N	0	0	0	-	-	1	0
Q235	N	0	0	0	-	-	1	0
Q236	N	0	0	0	-	-	1	0
Q237	N	0	0	0	-	-	1	0
Q238	N	0	0	0	-	-	1	0
Q239	M	0	0	0	-	-	1	0
Q240	N	0	0	0	-	-	1	0
Q241	N	0	0	0	+	+	1	1
Q242	N	0	0	0	-	-	1	0
Q243	N	0	0	0	-	-	1	0
Q244	N	0	0	0	-	-	1	0
Q245	N	0	0	0	-	-	1	0
Q246	N	0	0	0	-	-	1	0
Q247	N	0	0	0	-	-	1	0
Q248	N	0	0	0	-	-	1	0
Q249	N	0	0	0	-	-	1	0
Q250	N	0	0	0	-	-	1	0
Q251	N	0	0	0	-	-	1	0
Q252	N	1	0	0	-	-	1	0
Q253	N	0	0	0	-	+	1	1
Q254	N	0	0	0	-	-	1	0
Q255	N	1	0	0	-	-	1	0
Q256	N	0	0	0	-	-	1	0
Q257	N	0	0	0	-	-	1	0
Q258	N	0	0	0	-	-	1	0
Q259	N	0	0	0	-	-	1	0
Q260	N	0	0	0	-	-	1	0
Q261	N	0	0	0	-	-	1	0
Q262	F	0	0	0	-	-	1	0
Q263	N	0	0	0	-	-	1	0
Q264	N	0	0	0	-	-	1	0
Q265	N	0	0	0	-	-	1	0
Q266	N	0	0	0	-	-	1	0
Q267	N	0	0	0	-	-	1	0
Q268	N	0	0	0	-	-	1	0
Q269	F	0	0	0	-	-	1	0
Q270	M	0	0	0	-	-	1	0
Q271	N	0	0	0	-	-	1	0
Q272	N	0	0	0	-	-	1	0
Q273	N	0	0	0	-	-	1	0
Q274	N	0	0	0	-	-	1	0
Q275	N	0	0	0	-	-	1	0
Q276	N	0	0	0	-	-	1	0
Q277	N	0	0	0	-	-	1	0
Q278	N	0	0	0	-	-	1	0
Q279	N	0	0	0	-	-	1	0
Q280	N	1	0	0	-	-	1	0
Q281	N	0	0	0	+	+	1	1
Q282	N	0	0	0	-	-	1	0
Q283	N	0	0	0	-	-	1	0
Q284	F	0	0	0	+	-	1	0
Q285	N	0	0	0	-	+	1	1
Q286	N	0	0	0	-	-	1	0
Q287	N	0	0	0	-	-	1	0
Q288	N	0	0	0	-	-	1	0
Q289	N	0	0	0	-	-	1	0
Q290	N	0	0	0	-	-	1	0
Q291	N	0	0	0	-	-	1	0
Q292	N	0	0	0	-	-	1	0
Q293	N	0	0	0	-	-	1	0
Q294	N	0	0	0	-	-	1	0
Q295	N	0	0	0	-	-	1	0
Q296	N	0	0	0	-	-	1	0
Q297	N	0	0	0	+	+	1	1
Q298	N	0	0	0	-	-	1	0
Q299	N	0	0	0	-	-	1	0
Q200	N	0	0	0	+	+	1	1
Q201	N	0	0	0	-	-	1	0
Q202	N	1	0	0	+	+	1	1
Q203	N	0	0	0	-	-	1	0
Q204	M	0	0	0	-	-	1	0
Q205	N	0	0	0	+	+	1	1
Q206	N	0	0	0	-	-	1	0
Q207	F	0	0	0	-	-	1	0
Q208	N	0	0	0	+	+	1	1
Q209	M	0	0	0	-	-	1	0
Q210	M	0	1	0	+	+	1	1
Q211	N	0	0	0	-	-	1	0
Q212	N	0	0	0	-	-	1	0
Q213	N	0	0	0	-	-	1	0
Q214	N	0	0	0	-	-	1	0
Q215	N	0	0	0	-	-	1	0
Q216	N	0	0	0	-	-	1	0
Q217	F	0	0	0	-	-	1	0
Q218	M	1	0	0	-	-	1	0
Q219	N	0	0	0	-	-	1	0
Q220	N	0	0	0	-	-	1	0
Q221	N	0	0	0	-	-	1	0
Q222	N	0	0	0	-	-	1	0
Q223	N	0	0	0	-	-	1	0
Q224	N	0	0	0	-	-	1	0
Q225	N	0	0	0	-	-	1	0
Q226	N	0	0	0	-	-	1	0
Q227	N	0	0	0	-	-	1	0
Q228	N	0	0	0	-	-	1	0
Q229	N	0	0	0	-	-	1	0
Q230	F	0	0	0	-	-	1	0
Q231	N	0	0	0	-	-	1	0
Q232	N	0	0	0	-	-	1	0
Q233	N	0	0	0	-	-	1	0
Q234	N	0	0	0	-	-	1	0
Q235	N	0	0	0	-	-	1	0
Q236	N	0	0	0	-	-	1	0
Q237	N	0	0	0	-	-	1	0
Q238	N	0	0	0	+	+	1	1
Q239	N	1	0	0	-	-	1	0
Q240	N	0	0	0	-	-	1	0
Q241	N	0	0	0	-	-	1	0
Q242	N	0	0	0	-	-	1	0
Q243	N	0	0	0	-	-	1	0
Q244	N	0	0	0	-	-	1	0
Q245	N	0	0	0	-	-	1	0
Q246	N	0	0	0	+	+	1	1
Q247	N	0	0	0	-	-	1	0
Q248	N	0	0	0	-	-	1	0
Q249	F	0	0	0	-	-	1	0
Q250	N	0	0	0	-	-	1	0
Q251	N	0	0	0	-	-	1	0
Q252	M	0	0	0	+	+	1	1
Q253	N	0	0	0	-	-	1	0
Q254	M	0	0	0	-	+	1	1
Q255	N	0	0	0	-	-	1	0
Q256	N	0	0	0	+	-	1	0
Q257	N	0	0	0	-	-	1	0
Q258	N	0	0	0	-	-	1	0
Q259	N	0	0	0	-	-	1	0
Q260	N	0	0	0	-	-	1	0
Q261	F	0	0	0	+	+	1	1
Q262	F	0	0	0	-	-	1	0
Q263	N	0	0	0	-	+	1	1
Q264	F	1	0	0	-	-	1	0
Q265	N	1	0	0	-	+	1	1
Q266	N	0	0	0	-	-	1	0
